# Supplementary material for: Isopropyl 4-amino­benzoate
Source: IUCrdata. 2022 Sep 15;7(Pt 9):x220904. doi: 10.1107/S241431462200904X (PMC9635424; doi:10.1107/S241431462200904X)
Supplement: Supplementary file 1 [file x-07-x220904-sup1.cif]

##############################################################################
#                                                                            #
# This CIF contains the data for a data article accepted for                 #
# publication in IUCrData. It conforms to the requirements of                #
# Notes for Authors for IUCrData, and has been                               #
# peer reviewed under the auspices of IUCrData.                              #
#                                                                            #
# Full details of the Crystallographic Information File format               #
# are given in the paper "The Crystallographic Information File (CIF):       #
# a New Standard Archive File for Crystallography" by S. R. Hall, F. H.      #
# Allen and I. D. Brown [Acta Cryst. (1991), A47, 655-685].                  #
#                                                                            #
# The current version of the core CIF dictionary is obtainable from          #
# ftp://ftp.iucr.org/pub/cif_core.dic.                                       #
#                                                                            #
# Software is freely available for graphical display of the structure(s)     #
# in this CIF. For information consult the CIF software page                 #
# http://www.iucr.org/resources/cif/software.                                #
#                                                                            #
# This file may be used for bona fide research purposes within the           #
# scientific community so long as proper attribution is given to the data    # 
# article from which it was obtained.                                        #
#                                                                            #
##############################################################################
data_I
_audit_creation_method     'SHELXL-2018/3'
_journal_date_recd_electronic     2022-08-16
_journal_date_accepted     2022-09-10
_journal_name_full     'IUCrData'
_journal_year     2022
_journal_volume     7
_journal_issue      9
_journal_page_first     0
_journal_page_last     0
_journal_paper_category     HO
_journal_paper_doi     10.1107/S241431462200904X
_journal_coeditor_code     HB4410
_publ_contact_author_name     'Hemmige S. Yathirajan'
_publ_contact_author_address
;
Department of Studies in Chemistry
University of Mysore
Manasagangotri
Mysuru 570 006
India
;
_publ_contact_author_email     'yathirajan@hotmail.com'
_publ_contact_author_fax     ?
_publ_contact_author_phone     ?
_publ_section_title
;
Isopropyl 4-aminobenzoate
;
loop_
    _publ_author_name
    _publ_author_footnote
    _publ_author_address
    'Priyanka, Prabhakar' .
;
Department of Chemistry
B. N. M. Institute of Technology
Bengaluru 560 070
India
;
    'Jayanna, Bidarur K.' .
;
Department of Chemistry
B. N. M. Institute of Technology
Bengaluru 560 070
India
;
    'Kiran Kumar, Haruvegowda' .
;
Department of Studies in Chemistry
University of Mysore
Manasagangotri
Mysuru 570 006
India
;
    'Yathirajan, Hemmige S.' .
;
Department of Studies in Chemistry
University of Mysore
Manasagangotri
Mysuru 570 006
India
;
    'Divakara, Thayamma R.' .
;
T. John Institute of Technology
Begaluru 560 083
India
;
    'Foro, Sabine' .
;
Institute of Materials Science
Darmstadt University of Technology
Petersenstrasse 23
D-64287 Darmstadt
Germany
;
    'Butcher, Ray J.' .
;
Department of Chemistry
Howard University
525 College Street NW
Washington DC 20059
USA
;
_publ_section_synopsis
;
The title compound crystallizes with two molecules in the asymmetric unit,
which form double chains in the crystal linked by N---H...O and N---H...N
hydrogen bonds.
;
_chemical_name_systematic
;
Isopropyl 4-aminobenzoate
;
_chemical_name_common     ?
_chemical_formula_moiety     'C10 H13 N O2'
_chemical_formula_sum     'C10 H13 N O2'
_chemical_formula_iupac     'C10 H13 N O2'
_chemical_formula_weight     179.21
_chemical_melting_point     ?
_space_group_crystal_system     triclinic
_space_group_name_H-M_alt     'P -1'
_space_group_name_Hall     '-P 1'
loop_
    _space_group_symop_operation_xyz
    'x, y, z'
    '-x, -y, -z'
_cell_length_a     8.4050(10)
_cell_length_b     11.029(2)
_cell_length_c     11.520(3)
_cell_angle_alpha     89.10(2)
_cell_angle_beta     77.06(2)
_cell_angle_gamma     87.17(2)
_cell_volume     1039.5(4)
_cell_formula_units_Z     4
_cell_measurement_reflns_used     837
_cell_measurement_theta_min     2.60
_cell_measurement_theta_max     28.04
_cell_measurement_temperature     296(2)
_exptl_crystal_description     needle
_exptl_crystal_colour     pink
_exptl_crystal_size_max     0.480
_exptl_crystal_size_mid     0.100
_exptl_crystal_size_min     0.060
_exptl_crystal_density_diffrn     1.145
_exptl_crystal_density_meas     ?
_exptl_crystal_density_method     ?
_exptl_crystal_F_000     384
_exptl_absorpt_coefficient_mu     0.080
_exptl_absorpt_correction_type     multi-scan
_exptl_absorpt_process_details
;
(CrysalisRed; Oxford Diffraction, 2009)
;
_exptl_absorpt_correction_T_min     0.46136
_exptl_absorpt_correction_T_max     1.00000
_diffrn_ambient_temperature     296(2)
_diffrn_source     'Enhance (Mo) X-ray Source'
_diffrn_radiation_type     MoK\a
_diffrn_radiation_wavelength     0.71073
_diffrn_measurement_device_type     'Oxford Diffraction Xcalibur CCD'
_diffrn_measurement_method     \w
_diffrn_detector_area_resol_mean     ?
_diffrn_reflns_number     6595
_diffrn_reflns_av_R_equivalents     0.0615
_diffrn_reflns_av_unetI/netI     0.1503
_diffrn_reflns_theta_min     2.597
_diffrn_reflns_theta_max     25.246
_diffrn_reflns_theta_full     25.242
_diffrn_measured_fraction_theta_max     0.992
_diffrn_measured_fraction_theta_full     0.992
_diffrn_reflns_limit_h_min     -10
_diffrn_reflns_limit_h_max     9
_diffrn_reflns_limit_k_min     -7
_diffrn_reflns_limit_k_max     13
_diffrn_reflns_limit_l_min     -13
_diffrn_reflns_limit_l_max     13
_refine_special_details
;
All hydrogen atoms were placed geometrically and
refined as riding atoms with their <i>U</i>~iso~ values 1.2 times (1.5 times
for CH~3~) that of their attached atoms.
;
_reflns_number_total     3730
_reflns_number_gt     1275
_reflns_threshold_expression     'I > 2\s(I)'
_refine_ls_structure_factor_coef     Fsqd
_refine_ls_matrix_type     full
_refine_ls_R_factor_all     0.2383
_refine_ls_R_factor_gt     0.0827
_refine_ls_wR_factor_gt     0.1032
_refine_ls_wR_factor_ref     0.1351
_refine_ls_goodness_of_fit_ref     0.975
_refine_ls_restrained_S_all     0.975
_refine_ls_number_reflns     3730
_refine_ls_number_parameters     251
_refine_ls_number_restraints     4
_refine_ls_hydrogen_treatment     mixed
_refine_ls_weighting_scheme     calc
_refine_ls_weighting_details
                      'w=1/[\s^2^(Fo^2^)+(0.0372P)^2^] where P=(Fo^2^+2Fc^2^)/3'
_atom_sites_solution_hydrogens     mixed
_atom_sites_solution_primary     dual
_atom_sites_solution_secondary     difmap
_refine_ls_shift/su_max     0.000
_refine_ls_shift/su_mean     0.000
_refine_diff_density_max     0.113
_refine_diff_density_min     -0.139
_refine_ls_extinction_method     none
_refine_ls_extinction_coef     .
loop_
    _atom_type_symbol
    _atom_type_description
    _atom_type_scat_dispersion_real
    _atom_type_scat_dispersion_imag
    _atom_type_scat_source
    'C' 'C' 0.0033 0.0016
                         'International Tables Vol C Tables 4.2.6.8 and 6.1.1.4'
    'H' 'H' 0.0000 0.0000
                         'International Tables Vol C Tables 4.2.6.8 and 6.1.1.4'
    'N' 'N' 0.0061 0.0033
                         'International Tables Vol C Tables 4.2.6.8 and 6.1.1.4'
    'O' 'O' 0.0106 0.0060
                         'International Tables Vol C Tables 4.2.6.8 and 6.1.1.4'
_computing_data_collection
;
CrysAlis CCD (Oxford Diffraction, 2009)
;
_computing_cell_refinement
;
CrysAlis RED (Oxford Diffraction, 2009)
;
_computing_data_reduction
;
CrysAlis RED (Oxford Diffraction, 2009)
;
_computing_structure_solution
;
SHELXT (Sheldrick, 2015a)
;
_computing_structure_refinement
;
<i>SHELXL2014/6</i> (Sheldrick, 2015b)
;
_computing_molecular_graphics
;
SHELXTL (Sheldrick, 2008)
;
_computing_publication_material
;
SHELXTL (Sheldrick, 2008)
;
loop_
    _atom_site_type_symbol
    _atom_site_label
    _atom_site_fract_x
    _atom_site_fract_y
    _atom_site_fract_z
    _atom_site_U_iso_or_equiv
    _atom_site_adp_type
    _atom_site_calc_flag
    _atom_site_occupancy
    _atom_site_disorder_assembly
    _atom_site_disorder_group
    O O1 0.8880(3) 0.1710(2) 0.0611(2) 0.0724(8) Uani d 1 . .
    O O2 0.9815(3) 0.0696(2) 0.2037(2) 0.0859(10) Uani d 1 . .
    N N1 0.2362(5) -0.0792(3) 0.3053(3) 0.0825(11) Uani d 1 . .
    H H11N 0.160(4) -0.056(3) 0.268(3) 0.099 Uiso d 1 . .
    H H12N 0.207(4) -0.116(3) 0.374(2) 0.099 Uiso d 1 . .
    C C1 0.7041(4) 0.0527(3) 0.1917(3) 0.0520(10) Uani d 1 . .
    C C2 0.6632(5) -0.0177(3) 0.2936(4) 0.0677(12) Uani d 1 . .
    H H2 0.742114 -0.036394 0.337017 0.081 Uiso calc 1 . .
    C C3 0.5097(5) -0.0607(3) 0.3327(3) 0.0679(12) Uani d 1 . .
    H H3 0.486052 -0.107475 0.401760 0.082 Uiso calc 1 . .
    C C4 0.3891(5) -0.0345(3) 0.2689(4) 0.0604(11) Uani d 1 . .
    C C5 0.4306(5) 0.0348(3) 0.1661(4) 0.0666(11) Uani d 1 . .
    H H5 0.352592 0.052365 0.121639 0.080 Uiso calc 1 . .
    C C6 0.5839(5) 0.0780(3) 0.1283(3) 0.0609(11) Uani d 1 . .
    H H6 0.607661 0.124870 0.059323 0.073 Uiso calc 1 . .
    C C7 0.8696(5) 0.0957(3) 0.1551(4) 0.0627(11) Uani d 1 . .
    C C8 1.0471(5) 0.2228(4) 0.0148(4) 0.0802(13) Uani d 1 . .
    H H8 1.133590 0.159715 0.013890 0.096 Uiso calc 1 . .
    C C9 1.0485(5) 0.2620(4) -0.1104(4) 0.1137(16) Uani d 1 . .
    H H9A 1.153638 0.291440 -0.146885 0.171 Uiso calc 1 . .
    H H9B 0.965887 0.325395 -0.109877 0.171 Uiso calc 1 . .
    H H9C 1.026744 0.194107 -0.154764 0.171 Uiso calc 1 . .
    C C10 1.0704(5) 0.3246(4) 0.0924(4) 0.1263(18) Uani d 1 . .
    H H10A 1.176583 0.355914 0.063178 0.190 Uiso calc 1 . .
    H H10B 1.061486 0.295363 0.172414 0.190 Uiso calc 1 . .
    H H10C 0.988098 0.387900 0.091451 0.190 Uiso calc 1 . .
    O O3 0.3779(3) 0.4487(2) 0.6988(3) 0.0712(8) Uani d 1 . .
    O O4 0.5570(3) 0.3581(2) 0.5474(2) 0.0782(9) Uani d 1 . .
    N N2 -0.1326(5) 0.2278(4) 0.4435(3) 0.0884(12) Uani d 1 . .
    H H21N -0.223(3) 0.273(3) 0.465(3) 0.106 Uiso d 1 . .
    H H22N -0.113(5) 0.185(3) 0.379(2) 0.106 Uiso d 1 . .
    C C11 0.2710(5) 0.3471(3) 0.5583(4) 0.0539(10) Uani d 1 . .
    C C12 0.2909(5) 0.2638(4) 0.4678(4) 0.0657(11) Uani d 1 . .
    H H12 0.395305 0.233201 0.432496 0.079 Uiso calc 1 . .
    C C13 0.1594(5) 0.2250(3) 0.4288(4) 0.0727(13) Uani d 1 . .
    H H13 0.175830 0.167394 0.368659 0.087 Uiso calc 1 . .
    C C14 0.0023(6) 0.2703(4) 0.4777(4) 0.0624(11) Uani d 1 . .
    C C15 -0.0176(5) 0.3553(4) 0.5675(3) 0.0658(12) Uani d 1 . .
    H H15 -0.121799 0.387177 0.601576 0.079 Uiso calc 1 . .
    C C16 0.1145(5) 0.3934(3) 0.6073(3) 0.0637(11) Uani d 1 . .
    H H16 0.098348 0.450695 0.667688 0.076 Uiso calc 1 . .
    C C17 0.4164(6) 0.3833(3) 0.5982(4) 0.0607(12) Uani d 1 . .
    C C18 0.5132(5) 0.4917(4) 0.7453(4) 0.0777(13) Uani d 1 . .
    H H18 0.604797 0.510435 0.679401 0.093 Uiso calc 1 . .
    C C19 0.5659(5) 0.3927(4) 0.8238(4) 0.1091(16) Uani d 1 . .
    H H19A 0.651956 0.420771 0.857562 0.164 Uiso calc 1 . .
    H H19B 0.604601 0.321671 0.776874 0.164 Uiso calc 1 . .
    H H19C 0.474575 0.373254 0.886569 0.164 Uiso calc 1 . .
    C C20 0.4458(5) 0.6058(4) 0.8133(4) 0.1175(17) Uani d 1 . .
    H H20A 0.531415 0.642247 0.841449 0.176 Uiso calc 1 . .
    H H20B 0.359770 0.585874 0.879823 0.176 Uiso calc 1 . .
    H H20C 0.403548 0.661803 0.761739 0.176 Uiso calc 1 . .
loop_
    _atom_site_aniso_label
    _atom_site_aniso_U_11
    _atom_site_aniso_U_22
    _atom_site_aniso_U_33
    _atom_site_aniso_U_12
    _atom_site_aniso_U_13
    _atom_site_aniso_U_23
    O1 0.062(2) 0.0778(19) 0.079(2) -0.0114(15) -0.0180(16) 0.0140(16)
    O2 0.063(2) 0.102(2) 0.100(2) -0.0073(16) -0.0353(18) 0.0239(17)
    N1 0.062(3) 0.079(3) 0.110(3) -0.014(2) -0.025(3) 0.015(2)
    C1 0.050(3) 0.047(2) 0.063(3) -0.001(2) -0.021(2) 0.002(2)
    C2 0.065(3) 0.070(3) 0.074(3) -0.004(2) -0.029(3) 0.012(3)
    C3 0.068(3) 0.063(3) 0.075(3) -0.003(2) -0.023(3) 0.014(2)
    C4 0.055(3) 0.046(3) 0.082(3) -0.001(2) -0.018(3) -0.007(2)
    C5 0.065(3) 0.068(3) 0.072(3) -0.001(2) -0.027(3) -0.001(2)
    C6 0.066(3) 0.059(3) 0.060(3) -0.004(2) -0.019(3) 0.004(2)
    C7 0.064(3) 0.060(3) 0.065(3) 0.003(2) -0.017(3) -0.001(2)
    C8 0.062(3) 0.083(3) 0.095(4) -0.011(3) -0.016(3) 0.019(3)
    C9 0.105(4) 0.140(4) 0.091(4) -0.021(3) -0.009(3) 0.040(3)
    C10 0.130(5) 0.132(4) 0.125(4) -0.066(3) -0.033(4) 0.004(4)
    O3 0.0559(19) 0.081(2) 0.078(2) -0.0044(15) -0.0158(17) -0.0163(17)
    O4 0.0491(18) 0.088(2) 0.092(2) 0.0018(16) -0.0030(17) -0.0148(16)
    N2 0.063(3) 0.112(4) 0.091(3) 0.005(2) -0.019(3) -0.032(2)
    C11 0.050(3) 0.055(3) 0.055(3) 0.001(2) -0.008(2) -0.001(2)
    C12 0.050(3) 0.075(3) 0.068(3) 0.007(2) -0.007(2) -0.003(3)
    C13 0.061(3) 0.080(3) 0.079(3) 0.008(3) -0.020(3) -0.020(2)
    C14 0.055(3) 0.068(3) 0.065(3) -0.004(3) -0.014(3) -0.001(2)
    C15 0.046(3) 0.078(3) 0.069(3) 0.007(2) -0.005(2) -0.009(3)
    C16 0.064(3) 0.060(3) 0.064(3) 0.003(3) -0.009(3) -0.006(2)
    C17 0.066(3) 0.048(3) 0.065(3) -0.001(3) -0.009(3) 0.006(2)
    C18 0.062(3) 0.084(3) 0.089(3) -0.010(3) -0.020(3) -0.013(3)
    C19 0.104(4) 0.125(4) 0.109(4) 0.001(3) -0.048(3) -0.003(3)
    C20 0.107(4) 0.108(4) 0.142(5) 0.005(3) -0.035(3) -0.052(4)
_geom_special_details
;
 All esds (except the esd in the dihedral angle between two l.s. planes)
 are estimated using the full covariance matrix.  The cell esds are taken
 into account individually in the estimation of esds in distances, angles
 and torsion angles; correlations between esds in cell parameters are only
 used when they are defined by crystal symmetry.  An approximate (isotropic)
 treatment of cell esds is used for estimating esds involving l.s. planes.
;
loop_
    _geom_bond_atom_site_label_1
    _geom_bond_atom_site_label_2
    _geom_bond_site_symmetry_2
    _geom_bond_distance
    _geom_bond_publ_flag
    O1 C7 . 1.340(4) ?
    O1 C8 . 1.465(4) ?
    O2 C7 . 1.218(4) ?
    N1 C4 . 1.373(5) ?
    N1 H11N . 0.870(18) ?
    N1 H12N . 0.876(18) ?
    C1 C2 . 1.384(4) ?
    C1 C6 . 1.389(4) ?
    C1 C7 . 1.461(5) ?
    C2 C3 . 1.373(4) ?
    C2 H2 . 0.9300 ?
    C3 C4 . 1.396(4) ?
    C3 H3 . 0.9300 ?
    C4 C5 . 1.386(5) ?
    C5 C6 . 1.371(4) ?
    C5 H5 . 0.9300 ?
    C6 H6 . 0.9300 ?
    C8 C10 . 1.493(5) ?
    C8 C9 . 1.497(5) ?
    C8 H8 . 0.9800 ?
    C9 H9A . 0.9600 ?
    C9 H9B . 0.9600 ?
    C9 H9C . 0.9600 ?
    C10 H10A . 0.9600 ?
    C10 H10B . 0.9600 ?
    C10 H10C . 0.9600 ?
    O3 C17 . 1.343(4) ?
    O3 C18 . 1.462(4) ?
    O4 C17 . 1.216(4) ?
    N2 C14 . 1.386(5) ?
    N2 H21N . 0.873(18) ?
    N2 H22N . 0.866(18) ?
    C11 C12 . 1.377(4) ?
    C11 C16 . 1.386(4) ?
    C11 C17 . 1.472(5) ?
    C12 C13 . 1.372(4) ?
    C12 H12 . 0.9300 ?
    C13 C14 . 1.386(5) ?
    C13 H13 . 0.9300 ?
    C14 C15 . 1.383(4) ?
    C15 C16 . 1.378(4) ?
    C15 H15 . 0.9300 ?
    C16 H16 . 0.9300 ?
    C18 C20 . 1.510(4) ?
    C18 C19 . 1.518(4) ?
    C18 H18 . 0.9800 ?
    C19 H19A . 0.9600 ?
    C19 H19B . 0.9600 ?
    C19 H19C . 0.9600 ?
    C20 H20A . 0.9600 ?
    C20 H20B . 0.9600 ?
    C20 H20C . 0.9600 ?
loop_
    _geom_angle_atom_site_label_1
    _geom_angle_atom_site_label_2
    _geom_angle_atom_site_label_3
    _geom_angle_site_symmetry_1
    _geom_angle_site_symmetry_3
    _geom_angle
    _geom_angle_publ_flag
    C7 O1 C8 . . 119.2(3) ?
    C4 N1 H11N . . 119(3) ?
    C4 N1 H12N . . 121(3) ?
    H11N N1 H12N . . 118(4) ?
    C2 C1 C6 . . 117.5(4) ?
    C2 C1 C7 . . 119.4(3) ?
    C6 C1 C7 . . 123.1(4) ?
    C3 C2 C1 . . 122.1(3) ?
    C3 C2 H2 . . 118.9 ?
    C1 C2 H2 . . 118.9 ?
    C2 C3 C4 . . 120.1(4) ?
    C2 C3 H3 . . 119.9 ?
    C4 C3 H3 . . 119.9 ?
    N1 C4 C5 . . 121.4(4) ?
    N1 C4 C3 . . 120.9(4) ?
    C5 C4 C3 . . 117.8(4) ?
    C6 C5 C4 . . 121.6(4) ?
    C6 C5 H5 . . 119.2 ?
    C4 C5 H5 . . 119.2 ?
    C5 C6 C1 . . 120.9(4) ?
    C5 C6 H6 . . 119.6 ?
    C1 C6 H6 . . 119.6 ?
    O2 C7 O1 . . 121.8(4) ?
    O2 C7 C1 . . 125.3(4) ?
    O1 C7 C1 . . 112.9(4) ?
    O1 C8 C10 . . 110.1(4) ?
    O1 C8 C9 . . 106.2(3) ?
    C10 C8 C9 . . 113.1(4) ?
    O1 C8 H8 . . 109.1 ?
    C10 C8 H8 . . 109.1 ?
    C9 C8 H8 . . 109.1 ?
    C8 C9 H9A . . 109.5 ?
    C8 C9 H9B . . 109.5 ?
    H9A C9 H9B . . 109.5 ?
    C8 C9 H9C . . 109.5 ?
    H9A C9 H9C . . 109.5 ?
    H9B C9 H9C . . 109.5 ?
    C8 C10 H10A . . 109.5 ?
    C8 C10 H10B . . 109.5 ?
    H10A C10 H10B . . 109.5 ?
    C8 C10 H10C . . 109.5 ?
    H10A C10 H10C . . 109.5 ?
    H10B C10 H10C . . 109.5 ?
    C17 O3 C18 . . 117.3(3) ?
    C14 N2 H21N . . 115(3) ?
    C14 N2 H22N . . 116(3) ?
    H21N N2 H22N . . 121(4) ?
    C12 C11 C16 . . 118.2(4) ?
    C12 C11 C17 . . 118.8(4) ?
    C16 C11 C17 . . 123.1(4) ?
    C13 C12 C11 . . 121.2(4) ?
    C13 C12 H12 . . 119.4 ?
    C11 C12 H12 . . 119.4 ?
    C12 C13 C14 . . 121.0(4) ?
    C12 C13 H13 . . 119.5 ?
    C14 C13 H13 . . 119.5 ?
    C15 C14 N2 . . 120.3(4) ?
    C15 C14 C13 . . 117.9(4) ?
    N2 C14 C13 . . 121.7(4) ?
    C16 C15 C14 . . 121.1(4) ?
    C16 C15 H15 . . 119.5 ?
    C14 C15 H15 . . 119.5 ?
    C15 C16 C11 . . 120.7(4) ?
    C15 C16 H16 . . 119.7 ?
    C11 C16 H16 . . 119.7 ?
    O4 C17 O3 . . 122.4(4) ?
    O4 C17 C11 . . 125.0(4) ?
    O3 C17 C11 . . 112.6(4) ?
    O3 C18 C20 . . 105.2(3) ?
    O3 C18 C19 . . 108.4(3) ?
    C20 C18 C19 . . 112.8(4) ?
    O3 C18 H18 . . 110.1 ?
    C20 C18 H18 . . 110.1 ?
    C19 C18 H18 . . 110.1 ?
    C18 C19 H19A . . 109.5 ?
    C18 C19 H19B . . 109.5 ?
    H19A C19 H19B . . 109.5 ?
    C18 C19 H19C . . 109.5 ?
    H19A C19 H19C . . 109.5 ?
    H19B C19 H19C . . 109.5 ?
    C18 C20 H20A . . 109.5 ?
    C18 C20 H20B . . 109.5 ?
    H20A C20 H20B . . 109.5 ?
    C18 C20 H20C . . 109.5 ?
    H20A C20 H20C . . 109.5 ?
    H20B C20 H20C . . 109.5 ?
loop_
    _geom_torsion_atom_site_label_1
    _geom_torsion_atom_site_label_2
    _geom_torsion_atom_site_label_3
    _geom_torsion_atom_site_label_4
    _geom_torsion_site_symmetry_1
    _geom_torsion_site_symmetry_2
    _geom_torsion_site_symmetry_3
    _geom_torsion_site_symmetry_4
    _geom_torsion
    _geom_torsion_publ_flag
    C6 C1 C2 C3 . . . . -0.6(5) ?
    C7 C1 C2 C3 . . . . 179.9(3) ?
    C1 C2 C3 C4 . . . . 0.3(6) ?
    C2 C3 C4 N1 . . . . 178.5(4) ?
    C2 C3 C4 C5 . . . . 0.4(5) ?
    N1 C4 C5 C6 . . . . -178.9(4) ?
    C3 C4 C5 C6 . . . . -0.9(5) ?
    C4 C5 C6 C1 . . . . 0.6(6) ?
    C2 C1 C6 C5 . . . . 0.1(5) ?
    C7 C1 C6 C5 . . . . 179.6(3) ?
    C8 O1 C7 O2 . . . . 0.4(5) ?
    C8 O1 C7 C1 . . . . 179.3(3) ?
    C2 C1 C7 O2 . . . . 4.2(6) ?
    C6 C1 C7 O2 . . . . -175.2(4) ?
    C2 C1 C7 O1 . . . . -174.6(3) ?
    C6 C1 C7 O1 . . . . 5.9(5) ?
    C7 O1 C8 C10 . . . . -77.8(4) ?
    C7 O1 C8 C9 . . . . 159.5(3) ?
    C16 C11 C12 C13 . . . . -1.5(5) ?
    C17 C11 C12 C13 . . . . 178.7(3) ?
    C11 C12 C13 C14 . . . . 1.3(5) ?
    C12 C13 C14 C15 . . . . -0.4(5) ?
    C12 C13 C14 N2 . . . . -176.8(4) ?
    N2 C14 C15 C16 . . . . 176.3(3) ?
    C13 C14 C15 C16 . . . . -0.2(5) ?
    C14 C15 C16 C11 . . . . -0.1(5) ?
    C12 C11 C16 C15 . . . . 1.0(5) ?
    C17 C11 C16 C15 . . . . -179.3(3) ?
    C18 O3 C17 O4 . . . . 1.3(5) ?
    C18 O3 C17 C11 . . . . -178.8(3) ?
    C12 C11 C17 O4 . . . . 10.3(5) ?
    C16 C11 C17 O4 . . . . -169.4(4) ?
    C12 C11 C17 O3 . . . . -169.6(3) ?
    C16 C11 C17 O3 . . . . 10.6(5) ?
    C17 O3 C18 C20 . . . . 152.5(3) ?
    C17 O3 C18 C19 . . . . -86.6(4) ?
loop_
    _geom_hbond_atom_site_label_D
    _geom_hbond_atom_site_label_H
    _geom_hbond_atom_site_label_A
    _geom_hbond_site_symmetry_A
    _geom_hbond_distance_DH
    _geom_hbond_distance_HA
    _geom_hbond_distance_DA
    _geom_hbond_angle_DHA
    _geom_hbond_publ_flag
    N1 H11N O2 1_455 0.870(18) 2.23(2) 3.060(4) 158(3) yes
    N1 H12N N2 2_556 0.876(18) 2.394(19) 3.269(5) 176(4) yes
    N2 H21N O4 1_455 0.873(18) 2.07(2) 2.930(4) 168(4) yes
    N2 H22N O2 1_455 0.866(18) 2.364(19) 3.224(5) 172(4) yes
_shelx_space_group_comment
;
The symmetry employed for this shelxl refinement is uniquely defined
by the following loop, which should always be used as a source of
symmetry information in preference to the above space-group names.
They are only intended as comments.
;
_shelx_estimated_absorpt_T_min     0.963
_shelx_estimated_absorpt_T_max     0.995
_shelx_hkl_file
;
   0   0  -2    1.71    0.52
   0   0   3  180.12    1.42
   0   0  -3  161.21    1.58
   0   0  -4    5.27    0.77
   0   0   4    4.92    0.61
   0   0   5    0.12    0.60
   0   0  -5   -0.07    0.76
   0   0   6    0.17    0.61
   0   0  -6    0.53    1.22
   0   0  -6   -0.01    0.85
   0   0  -7   34.36    1.90
   0   0  -7   38.89    1.43
   0   0   7   36.50    1.14
   0   0  -8   30.89    1.39
   0   0  -8   27.36    1.95
   0   0  -9    0.28    1.00
   0   0  -9    0.16    1.54
   0   0 -10   -0.21    1.74
   0   0 -10   -0.06    1.01
   0   0 -11    0.34    1.72
   0   0 -11   -0.04    1.12
   0   0 -12    0.68    1.13
   0   0 -12   -2.14    1.61
   0   0 -13    0.24    1.20
   0   0 -13    2.16    1.87
   0   1 -13   -0.40    1.01
   0   1 -13   -3.12    1.97
   0   1 -12   -1.64    1.01
   0   1 -12   -1.53    1.77
   0   1 -11    1.30    1.85
   0   1 -11    0.37    1.01
   0   1 -10    1.27    1.63
   0   1 -10    1.63    1.05
   0   1  -9    0.48    0.89
   0   1  -9    1.74    1.63
   0   1  -8    3.81    0.95
   0   1  -8    3.42    1.48
   0   1  -7    6.77    0.95
   0   1  -7    7.13    1.49
   0   1  -6   58.90    1.98
   0   1  -6   66.58    1.50
   0  -1   6   59.32    1.01
   0   1  -5    5.89    1.24
   0  -1   5    0.67    0.47
   0   1  -5    6.17    0.81
   0   1  -4    3.91    1.11
   0   1  -4    3.32    0.75
   0   1  -3   28.67    0.92
   0   1  -3   27.72    1.25
   0   1  -2    1.47    0.91
   0   1  -2    1.75    0.59
   0   1  -1  199.56    1.02
   0  -1  -2  638.28    1.80
   0   1   2  638.47    2.63
   0   1   3   16.30    0.86
   0  -1  -3   16.41    0.57
   0   1   5   39.36    1.19
   0   1   6   11.17    1.04
   0  -1  -6   10.68    0.92
   0  -1  -7   19.01    1.18
   0   1   7   18.38    1.13
   0  -1  -8    0.49    0.97
   0  -1  -9    6.72    1.77
   0  -1  -9    3.79    1.08
   0  -1 -10    2.28    1.76
   0  -1 -10   -0.11    1.14
   0  -1 -11   -0.44    1.99
   0  -1 -11   -1.20    1.04
   0  -1 -12    1.00    1.17
   0  -1 -12    1.65    2.05
   0  -1 -13   -0.42    1.79
   0  -1 -13   -1.26    1.23
   0   2 -13    3.30    1.20
   0   2 -13   -0.98    1.80
   0   2 -12   -0.65    1.82
   0   2 -12    0.51    0.94
   0   2 -11    1.13    1.73
   0   2 -11    0.44    1.05
   0   2 -10    2.85    1.04
   0   2 -10   -0.55    1.52
   0   2  -9    9.71    1.07
   0   2  -9   10.83    1.81
   0   2  -8    2.18    0.91
   0   2  -8    2.85    1.49
   0   2  -7    7.13    1.50
   0   2  -7    5.86    0.94
   0   2  -6   24.94    1.59
   0   2  -6   26.02    1.17
   0   2  -5    7.63    0.82
   0   2  -5    5.68    1.26
   0   2  -4  207.03    2.71
   0   2  -4  217.84    2.15
   0   2  -3  478.35    2.74
   0   2  -3  472.05    3.45
   0   2  -2 1214.36    4.58
   0   2  -2 1204.41    3.39
   0   2  -2 1229.04    3.83
   0  -2   1  436.95    1.85
   0   2  -1  442.59    1.83
   0   2  -1  447.33    2.12
   0   2   0   18.25    0.58
   0   2   1   69.51    0.91
   0   2   1   66.17    1.02
   0   2   2 1282.20    4.23
   0   2   2 1289.66    3.07
   0   2   2 1286.99    5.96
   0   2   3   72.91    0.91
   0  -2  -3   75.24    0.93
   0   2   3   75.36    1.40
   0   2   4  171.91    2.06
   0  -2  -4  177.34    1.45
   0   2   5   27.66    1.17
   0   2   5   30.00    1.31
   0  -2  -5   26.53    0.73
   0   2   6   17.93    1.21
   0  -2  -6   18.48    0.75
   0  -2  -7    0.60    0.84
   0   2   7    0.22    1.00
   0   2   8    3.33    1.02
   0  -2  -8    5.14    0.66
   0  -2  -8    4.45    1.05
   0  -2  -9    1.75    1.09
   0  -2 -10    0.84    1.09
   0  -2 -11   -1.98    1.20
   0  -2 -11   -0.21    1.76
   0  -2 -12   -2.94    1.11
   0  -2 -12   -1.92    1.91
   0  -2 -13   -1.08    2.37
   0  -2 -13    0.64    1.34
   0   3 -13    2.25    1.82
   0   3 -13    1.00    1.04
   0   3 -12   -0.11    2.05
   0   3 -12   -0.15    0.87
   0   3 -11    0.18    1.64
   0   3 -11   -0.01    0.88
   0   3 -10   -0.91    1.57
   0   3 -10    1.13    0.92
   0   3  -9   -0.09    1.45
   0   3  -9    3.17    0.95
   0   3  -8    2.01    1.43
   0   3  -8    3.39    0.85
   0   3  -7   -0.53    0.80
   0   3  -7    0.22    1.32
   0   3  -6   22.28    1.11
   0   3  -6   19.87    1.58
   0   3  -6   21.40    0.69
   0   3  -5   61.53    1.41
   0   3  -5   58.46    1.92
   0   3  -5   58.39    0.86
   0   3  -4   30.45    1.47
   0   3  -4   33.81    1.04
   0   3  -4   32.88    0.85
   0   3  -4   30.69    0.62
   0   3  -3  282.29    2.82
   0   3  -3  279.12    2.35
   0   3  -3  292.77    2.04
   0  -3   2  803.24    3.20
   0   3  -2  822.32    3.74
   0   3  -2  793.76    4.10
   0   3  -2  802.91    3.09
   0  -3   1  228.06    1.58
   0   3  -1  231.54    1.87
   0   3  -1  230.37    2.10
   0   3   0  284.29    1.94
   0   3   0  283.66    2.10
   0   3   1    3.60    0.74
   0   3   1    3.23    0.60
   0   3   2  957.10    6.24
   0   3   2  951.57    4.10
   0   3   3    6.09    0.88
   0   3   3    5.48    1.65
   0   3   3    8.08    0.64
   0   3   4    0.17    1.61
   0   3   4    0.20    0.49
   0   3   4   -0.21    0.85
   0   3   5  122.60    2.13
   0   3   5  113.58    3.05
   0   3   6   31.58    1.55
   0   3   6   30.65    1.41
   0  -3  -6   30.76    0.88
   0   3   7   16.14    1.51
   0  -3  -7   16.18    0.79
   0   3   8    1.13    1.25
   0   3   9    1.51    1.21
   0  -3 -10    0.89    1.10
   0  -3 -11    0.84    1.08
   0  -3 -12    4.76    2.09
   0  -3 -12    0.24    1.19
   0  -3 -13   -2.29    1.33
   0  -3 -13    2.15    2.23
   0   4 -12    1.35    1.02
   0   4 -12   -3.57    1.70
   0   4 -11    2.43    1.68
   0   4 -11    2.67    0.82
   0   4 -10    0.45    0.78
   0   4 -10    1.59    1.53
   0   4  -9    0.26    0.73
   0   4  -9    1.58    1.51
   0   4  -8    1.30    0.82
   0   4  -8    4.48    1.40
   0   4  -7    0.85    1.25
   0   4  -7    0.21    0.87
   0   4  -6    9.82    1.30
   0   4  -6   10.08    0.68
   0   4  -6    9.45    0.94
   0   4  -5  129.43    2.47
   0   4  -5  126.88    2.01
   0   4  -5  138.01    1.74
   0   4  -4    0.68    1.10
   0   4  -4    0.32    0.48
   0   4  -4   -0.26    0.78
   0   4  -3    5.05    0.59
   0   4  -3    5.72    0.57
   0   4  -3    4.72    1.09
   0   4  -3    4.83    0.79
   0   4  -2   71.84    1.37
   0   4  -2   68.53    1.63
   0   4  -2   76.20    1.17
   0  -4   2   73.95    1.18
   0   4  -1    6.72    0.94
   0  -4   1    6.72    0.54
   0   4  -1    6.13    0.75
   0   4   0    5.16    0.90
   0   4   0    5.16    0.69
   0   4   1   17.87    0.95
   0   4   1   18.14    0.84
   0   4   2  164.03    2.04
   0   4   3   46.25    1.35
   0   4   3   42.45    2.28
   0   4   4  159.53    2.31
   0   4   4  146.79    3.34
   0   4   4  159.17    1.68
   0   4   5    0.53    1.89
   0   4   5   -0.04    0.97
   0   4   5   -0.40    0.58
   0   4   6    0.47    1.19
   0   4   6    0.46    2.09
   0   4   6   -0.22    1.01
   0   4   7    0.00    1.20
   0   4   7    0.81    1.21
   0   4   8    2.43    2.26
   0   4   8    0.64    1.29
   0   4   9    1.25    2.33
   0   4   9    0.57    1.25
   0   4  10    4.20    2.72
   0   4  11    1.63    2.37
   0  -4 -11    0.08    1.15
   0  -4 -12    0.21    1.49
   0   4  12    2.39    2.71
   0   5 -12   -2.38    0.94
   0   5 -11   -2.89    0.94
   0   5 -10    0.45    1.43
   0   5 -10    2.36    0.98
   0   5  -9   -3.31    0.91
   0   5  -9    0.62    1.35
   0   5  -8    3.53    0.98
   0   5  -8    2.56    1.38
   0   5  -7   11.58    1.55
   0   5  -7   10.39    1.07
   0   5  -6    4.14    0.92
   0   5  -6    3.50    1.32
   0   5  -5   44.48    1.77
   0   5  -5   52.92    1.58
   0   5  -4  298.18    3.52
   0   5  -4  313.15    3.06
   0   5  -4  309.72    2.60
   0   5  -3  101.78    1.52
   0   5  -3  117.72    1.58
   0   5  -3  113.19    2.14
   0   5  -3  110.56    1.85
   0   5  -2   10.98    1.14
   0   5  -2   10.80    0.91
   0  -5   2    8.93    0.66
   0  -5   1    5.26    0.53
   0   5  -1    6.62    0.80
   0   5  -1    5.52    1.00
   0   5   0   12.77    1.01
   0   5   0   12.44    0.85
   0  -5   0   10.08    0.57
   0   5   1    3.95    0.90
   0   5   1    3.11    0.73
   0   5   2   23.75    1.05
   0   5   2   24.39    1.20
   0   5   3   46.37    1.47
   0   5   4  240.05    4.54
   0   5   4  263.55    3.11
   0   5   4  274.14    2.36
   0   5   5    1.35    1.35
   0   5   5    1.89    0.61
   0   5   5    0.66    2.06
   0   5   5    1.98    1.03
   0   5   6    1.18    2.14
   0   5   6    0.62    1.07
   0   5   6    0.29    1.28
   0   5   7    0.66    1.14
   0   5   7    1.23    1.35
   0   5   7    2.57    2.18
   0   5   8    2.67    1.34
   0   5   8    0.07    2.23
   0   5   8    0.93    1.40
   0   5   9    0.70    1.48
   0   5   9    3.55    2.37
   0   5  10   -0.84    1.38
   0   5  10    1.37    2.57
   0   5  11    0.99    2.68
   0   5  12    6.55    3.15
   0  -5 -12    3.82    1.45
   0   6 -11    0.38    1.02
   0   6 -10    0.85    0.99
   0   6  -9    1.74    0.95
   0   6  -8    0.89    0.97
   0   6  -7    0.86    1.03
   0   6  -7   -0.58    1.18
   0   6  -6    2.41    1.07
   0   6  -6    2.62    1.33
   0   6  -5    5.78    1.03
   0   6  -5    6.83    1.27
   0   6  -4    7.04    1.26
   0   6  -4    5.25    0.99
   0   6  -3    1.15    1.17
   0   6  -3    0.55    0.73
   0   6  -3    0.31    0.89
   0   6  -2   62.32    1.55
   0   6  -2   69.92    1.66
   0   6  -2   68.63    1.78
   0  -6   2   61.22    1.23
   0   6  -1    0.77    0.93
   0   6  -1    1.16    0.80
   0  -6   1    1.51    0.48
   0   6   0   35.06    1.42
   0  -6   0   31.11    0.87
   0   6   0   37.18    1.26
   0   6   1    0.94    0.76
   0   6   1    0.79    0.92
   0   6   2   13.32    1.01
   0   6   2   15.36    1.15
   0   6   3   40.19    1.55
   0   6   4    2.15    1.21
   0   6   5    1.75    1.13
   0   6   5    0.57    1.52
   0   6   5    0.68    2.19
   0   6   6   25.04    1.91
   0   6   6   18.99    2.75
   0   6   6   22.60    1.58
   0   6   7    2.24    1.20
   0   6   7    0.99    1.50
   0   6   7    1.95    2.26
   0   6   8    0.21    2.37
   0   6   8    0.01    1.20
   0   6   8    1.41    1.67
   0   6   9   -0.37    1.54
   0   6   9    1.39    2.71
   0   6  10    0.81    2.64
   0   6  10    3.80    1.60
   0   6  11   -7.67    2.92
   0   6  12   -3.81    3.19
   0   7 -11    1.11    1.13
   0   7 -10    0.18    1.01
   0   7  -9    9.92    1.41
   0   7  -8    1.46    0.99
   0   7  -7   10.96    1.09
   0   7  -6   13.89    1.19
   0   7  -5   16.26    1.24
   0   7  -5   17.73    1.51
   0   7  -4   -0.27    0.87
   0   7  -4   -0.44    1.05
   0   7  -3   23.33    1.45
   0   7  -3   22.81    1.34
   0   7  -2    6.72    1.04
   0   7  -2    6.87    0.99
   0   7  -2    8.14    1.10
   0   7  -1    1.78    1.01
   0   7  -1    1.64    1.00
   0   7  -1    0.92    0.87
   0   7   0   61.29    1.96
   0   7   0   67.99    1.74
   0   7   0   65.47    1.77
   0   7   1    9.68    1.05
   0   7   1    9.36    1.12
   0   7   2    7.66    1.18
   0   7   2    7.81    1.06
   0   7   3   -0.68    1.05
   0   7   3    0.28    1.50
   0   7   4    0.01    1.11
   0   7   4    1.99    1.60
   0   7   5    1.56    1.54
   0   7   5    0.22    1.13
   0   7   6    6.22    1.74
   0   7   6    8.77    1.41
   0   7   7   -0.12    1.53
   0   7   7   -0.04    2.33
   0   7   7   -0.33    1.29
   0   7   8    0.53    1.33
   0   7   8   -0.05    2.65
   0   7   8    0.39    1.53
   0   7   9    0.10    2.78
   0   7   9   -0.64    1.45
   0   7   9    1.92    1.36
   0   7  10    2.27    1.72
   0   7  10   -2.38    2.75
   0   7  11   -0.23    2.11
   0   8 -10    0.11    1.01
   0   8  -9    0.08    1.06
   0   8  -7   10.38    1.12
   0   8  -6    2.80    0.96
   0   8  -5    5.78    1.13
   0   8  -4    0.24    0.94
   0   8  -3    0.39    0.92
   0   8  -2    9.49    1.15
   0   8  -2    7.88    1.20
   0   8  -2    9.82    1.26
   0   8  -1   21.24    1.25
   0   8  -1   19.12    1.27
   0   8  -1   16.82    1.41
   0   8   0   -0.76    0.95
   0   8   0   -0.56    1.18
   0   8   1    9.47    1.20
   0   8   1    9.38    1.16
   0   8   1   10.89    1.51
   0   8   2   13.75    1.24
   0   8   2   13.59    1.53
   0   8   2   11.66    1.32
   0   8   3    1.52    1.15
   0   8   3    1.67    1.54
   0   8   4    0.21    1.39
   0   8   4    1.60    1.19
   0   8   5    1.55    1.68
   0   8   5   -0.15    1.30
   0   8   6    1.82    1.32
   0   8   6    2.79    1.89
   0   8   7    0.73    1.37
   0   8   7    6.45    1.82
   0   8   8    2.79    1.67
   0   8   8    3.55    1.49
   0   8   9    1.48    1.39
   0   8   9   -1.64    1.98
   0   8  10    2.41    2.96
   0   8  10    0.49    1.85
   0   9  -9   -0.06    1.06
   0   9  -8   -0.63    0.99
   0   9  -7    5.95    1.19
   0   9  -6   -0.32    1.01
   0   9  -5    2.88    0.98
   0   9  -4    0.41    1.01
   0   9  -3   -0.79    0.99
   0   9  -2   -0.37    1.08
   0   9  -1    4.25    1.12
   0   9  -1    4.70    1.35
   0   9   0    7.03    1.15
   0   9   0    5.47    1.41
   0   9   0    6.77    1.24
   0   9   1    2.66    1.06
   0   9   1    1.55    1.33
   0   9   1    1.57    1.16
   0   9   2    4.90    1.32
   0   9   2    2.36    1.05
   0   9   2    1.55    1.27
   0   9   3    3.87    1.26
   0   9   3    4.39    1.68
   0   9   4    2.10    1.58
   0   9   4    1.04    1.27
   0   9   5   -0.24    1.31
   0   9   5    0.66    1.89
   0   9   6    0.80    1.26
   0   9   6    0.77    1.69
   0   9   7    1.32    1.37
   0   9   7    1.37    1.93
   0   9   8    5.04    1.33
   0   9   8   -0.66    1.73
   0   9   9    2.43    1.42
   0   9   9    1.50    2.16
   0  10  -8    2.78    1.20
   0  10  -7    0.00    1.12
   0  10  -6    0.82    1.08
   0  10  -5   -0.37    1.16
   0  10  -4    2.18    1.12
   0  10  -3    3.25    1.18
   0  10  -2    7.44    1.17
   0  10  -1    2.02    1.09
   0  10  -1   -0.65    1.22
   0  10   0    3.97    1.47
   0  10   0    3.20    1.20
   0  10   1    2.24    1.59
   0  10   1    0.16    1.03
   0  10   2    0.44    1.07
   0  10   2    2.83    1.59
   0  10   3   -0.21    1.75
   0  10   3   -0.16    1.15
   0  10   4   -0.19    1.37
   0  10   4    2.74    1.78
   0  10   5   -0.43    1.34
   0  10   5    2.73    1.76
   0  10   6   -0.80    2.03
   0  10   6    2.83    1.24
   0  10   7   -1.00    1.81
   0  10   7   -0.87    1.53
   0  10   8   -0.35    2.07
   0  10   8    1.18    1.41
   0  11  -7    0.97    1.31
   0  11  -6   -1.33    1.09
   0  11  -5    3.21    1.16
   0  11  -4   -0.84    1.14
   0  11  -3    1.61    1.27
   0  11  -2    0.29    1.10
   0  11  -1    1.08    1.16
   0  11   0   -2.42    1.43
   0  11   0    1.15    1.18
   0  11   1    1.80    1.51
   0  11   1    0.07    1.13
   0  11   2    2.35    1.23
   0  11   2    2.11    1.83
   0  11   3   -5.40    1.74
   0  11   4    3.51    1.72
   0  11   5    1.63    1.42
   0  11   5    0.26    1.90
   0  11   6    0.63    1.62
   0  11   6   -2.46    1.96
   0  11   7   -2.92    1.54
   0  11   7    1.94    2.13
   0  12  -5   -0.31    1.14
   0  12  -4   -0.40    1.21
   0  12  -3    0.58    1.19
   0  12  -2   -1.84    1.07
   0  12  -1   -0.61    1.12
   0  12   0   -0.63    1.17
   0  12   1   -0.56    1.73
   0  12   1   -0.25    1.29
   0  12   2   -0.09    1.88
   0  12   3    1.57    1.94
   0  12   4    0.16    2.04
   0  12   5   -5.02    2.14
   0  13  -2   -0.34    1.32
   0  13  -1   -0.47    1.33
   0  13   0   -0.47    1.42
   0  13   1   -1.22    1.31
   0  13   2   -4.98    2.17
  -1  13   1   -5.34    2.34
  -1  13   1   -1.53    1.26
  -1  13   0    0.08    1.28
  -1  13  -1    2.56    1.37
  -1  12   5   -6.62    2.52
  -1  12   3   -1.00    2.03
  -1  12   2    1.48    2.05
  -1  12   1   -2.74    1.93
  -1  12   1    5.32    1.38
  -1  12   0    1.26    1.21
  -1  12  -1    1.60    1.26
  -1  12  -2    0.85    1.15
  -1  12  -3   -0.34    1.10
  -1  12  -4    0.32    1.32
  -1  12  -5    0.27    1.10
  -1  11   7   -4.59    2.36
  -1  11   6   -3.98    2.36
  -1  11   5   -1.15    1.83
  -1  11   4   -1.76    1.95
  -1  11   3   -4.08    1.86
  -1  11   2    0.59    1.79
  -1  11   2    1.44    1.15
  -1  11   1    0.99    1.62
  -1  11   1   -0.61    1.13
  -1  11   0   -0.69    1.65
  -1  11   0    1.31    1.04
  -1  11  -1    1.26    1.12
  -1  11  -2    0.58    1.11
  -1  11  -3    0.03    1.15
  -1  11  -4    0.19    1.20
  -1  11  -5    1.25    1.21
  -1  11  -6   -0.72    1.09
  -1  11  -7    0.65    1.06
  -1  10   8    4.08    1.51
  -1  10   7    0.65    1.48
  -1  10   7    2.27    2.23
  -1  10   6    3.72    2.02
  -1  10   6   -0.22    1.35
  -1  10   5    0.05    1.68
  -1  10   4   -2.50    1.74
  -1  10   3   -1.01    1.70
  -1  10   2   -1.73    1.63
  -1  10   2   -0.52    1.10
  -1  10   1   -2.75    1.58
  -1  10   1    0.61    1.13
  -1  10   0   -1.69    1.45
  -1  10   0    0.97    1.11
  -1  10  -1    0.07    1.10
  -1  10  -1   -1.04    1.31
  -1  10  -2    2.27    1.14
  -1  10  -3    0.15    1.21
  -1  10  -4    0.59    1.08
  -1  10  -5    0.36    1.14
  -1  10  -6   -1.65    1.16
  -1  10  -7    1.07    1.08
  -1  10  -8   -0.29    1.18
  -1   9   9   -4.76    2.19
  -1   9   8    1.25    1.37
  -1   9   8   -0.63    1.86
  -1   9   7    0.32    1.96
  -1   9   7   -0.63    1.28
  -1   9   6    3.68    1.97
  -1   9   6   10.21    1.51
  -1   9   5   -0.25    1.68
  -1   9   5    2.82    1.13
  -1   9   4    3.44    1.25
  -1   9   4    0.92    1.64
  -1   9   3    0.89    1.66
  -1   9   3    0.36    1.09
  -1   9   2    0.57    0.93
  -1   9   2   -1.78    1.66
  -1   9   1    0.15    0.95
  -1   9   1   -1.29    1.46
  -1   9   0    8.28    1.59
  -1   9   0    9.91    1.21
  -1   9  -1   -0.74    1.36
  -1   9  -1   -0.69    0.95
  -1   9  -2    6.38    1.15
  -1   9  -3    1.74    1.09
  -1   9  -4    0.29    1.05
  -1   9  -5    1.15    1.07
  -1   9  -6    2.93    1.19
  -1   9  -7    2.28    1.18
  -1   9  -8    0.07    1.07
  -1   9  -9    1.46    1.07
  -1   8  10    2.35    3.26
  -1   8  10    9.25    2.08
  -1   8   9   -0.38    2.10
  -1   8   9   -3.83    3.08
  -1   8   8    4.11    2.80
  -1   8   7    8.26    1.51
  -1   8   7    1.48    1.79
  -1   8   6    2.22    1.31
  -1   8   6    3.26    1.92
  -1   8   5    1.86    1.82
  -1   8   5    0.80    1.09
  -1   8   4   16.76    1.44
  -1   8   4   13.14    1.95
  -1   8   3    0.04    0.96
  -1   8   3    0.24    1.60
  -1   8   2    1.02    1.42
  -1   8   2    0.95    0.91
  -1   8   2    1.30    1.00
  -1   8   1    0.04    0.88
  -1   8   1    0.43    0.89
  -1   8   1   -0.64    1.26
  -1   8   0   -1.13    1.26
  -1   8   0    0.03    0.86
  -1   8  -1    4.24    1.30
  -1   8  -1    4.84    1.05
  -1   8  -2    2.90    1.18
  -1   8  -2    3.20    1.03
  -1   8  -3   -0.16    0.94
  -1   8  -4    0.58    0.95
  -1   8  -5    2.14    1.25
  -1   8  -6    1.03    0.96
  -1   8  -7    0.39    1.02
  -1   8  -8    2.02    1.01
  -1   8  -9    1.22    1.03
  -1   8 -10   -0.64    1.22
  -1   7  11    3.81    2.47
  -1   7  11   -0.30    4.50
  -1   7  10   -6.09    2.76
  -1   7  10    5.67    1.90
  -1   7   9    2.05    2.57
  -1   7   9   -1.36    1.63
  -1   7   8    0.21    1.81
  -1   7   8    0.04    2.58
  -1   7   7    1.99    2.55
  -1   7   7    1.28    1.73
  -1   7   7    0.34    1.32
  -1   7   6    3.11    1.23
  -1   7   6    6.10    1.79
  -1   7   6    1.89    2.23
  -1   7   5   13.14    1.36
  -1   7   5   12.28    1.76
  -1   7   4   43.14    2.29
  -1   7   4   46.92    1.73
  -1   7   3    1.73    1.06
  -1   7   3    1.56    1.49
  -1   7   2    0.23    0.80
  -1   7   2    1.98    1.53
  -1   7   2    0.19    0.89
  -1   7   1    5.48    0.94
  -1   7   1    7.61    0.95
  -1   7   1    6.98    1.46
  -1   7   0   -0.51    1.26
  -1   7   0    0.33    0.79
  -1   7   0    0.08    0.92
  -1   7  -1    3.33    0.96
  -1   7  -1    4.20    0.82
  -1   7  -1    2.56    1.15
  -1   7  -2    8.45    1.22
  -1   7  -2    8.33    1.05
  -1   7  -3    3.13    1.04
  -1   7  -3    4.98    1.04
  -1   7  -4   30.18    1.43
  -1   7  -5    2.87    1.00
  -1   7  -6   -0.58    0.94
  -1   7  -7    0.82    1.00
  -1   7  -8    0.04    1.39
  -1   7  -9    0.36    1.07
  -1   7 -10    1.11    1.09
  -1   7 -11    1.25    0.99
  -1   6  11    0.07    2.87
  -1   6  10   -2.23    1.79
  -1   6  10    1.75    2.58
  -1   6   9    1.96    2.73
  -1   6   9    0.07    1.58
  -1   6   8    2.04    1.67
  -1   6   8    0.24    2.46
  -1   6   7   -0.30    1.72
  -1   6   7   -0.96    2.17
  -1   6   6    0.89    1.19
  -1   6   6    2.10    1.41
  -1   6   6   -0.78    2.27
  -1   6   5    9.07    1.23
  -1   6   5    6.26    2.30
  -1   6   5    8.98    1.71
  -1   6   4   36.33    2.04
  -1   6   4   40.56    2.74
  -1   6   4   42.04    1.54
  -1   6   3    0.94    0.96
  -1   6   3    1.74    1.40
  -1   6   2   51.62    1.51
  -1   6   2   48.35    1.48
  -1   6   2   51.03    2.04
  -1   6   1    4.71    1.26
  -1   6   1    6.07    0.87
  -1   6   1    5.31    0.91
  -1   6   0   11.54    0.96
  -1   6   0   10.36    0.86
  -1   6   0    9.82    1.25
  -1   6  -1    4.82    0.87
  -1   6  -1    5.18    0.80
  -1   6  -1    3.43    0.99
   1  -6   1    3.93    0.52
  -1   6  -2    2.12    0.83
  -1   6  -2    1.58    0.96
   1  -6   2    1.34    0.49
  -1   6  -2    2.16    0.87
  -1   6  -2    1.44    1.00
  -1   6  -3   15.70    1.20
  -1   6  -3   16.35    1.05
  -1   6  -3   16.40    1.09
  -1   6  -4    3.31    0.90
  -1   6  -4    4.55    1.04
  -1   6  -5   18.94    1.22
  -1   6  -6    1.70    1.04
  -1   6  -7    3.72    1.08
  -1   6  -8    0.06    1.04
  -1   6  -9    0.28    0.94
  -1   6 -10    0.28    1.08
  -1   6 -11    0.79    1.09
  -1   6 -12    0.77    1.05
   1  -5 -12    1.26    1.34
   1  -5 -12    0.32    2.14
  -1   5  11    4.73    2.92
  -1   5  10    1.68    2.43
  -1   5  10   -1.75    1.64
  -1   5   9    2.71    2.72
  -1   5   9    0.66    1.56
  -1   5   8   -1.06    1.46
  -1   5   8    1.95    2.45
  -1   5   7   -1.18    2.29
  -1   5   7   -0.12    1.37
  -1   5   6    1.75    2.05
  -1   5   6    2.41    1.08
  -1   5   6    1.41    1.16
  -1   5   5   21.76    1.32
  -1   5   5   19.26    2.22
  -1   5   5   18.84    1.63
  -1   5   4    3.87    0.69
  -1   5   4    4.14    1.32
  -1   5   4    3.91    1.84
  -1   5   4    4.03    1.02
  -1   5   3  110.58    1.98
  -1   5   3  122.01    1.71
  -1   5   3  112.57    2.57
  -1   5   3  103.15    3.15
  -1   5   2  206.98    2.31
  -1   5   2  218.32    2.39
  -1   5   2  216.62    3.20
  -1   5   1   27.38    1.44
  -1   5   1   25.33    1.02
  -1   5   1   25.68    1.07
  -1   5   0    2.00    0.75
  -1   5   0    1.96    1.00
  -1   5   0    2.20    0.67
  -1   5  -1   15.12    0.93
  -1   5  -1   15.15    0.82
  -1   5  -1   15.62    1.20
  -1   5  -2   21.02    1.21
  -1   5  -2   20.23    1.14
  -1   5  -2   19.90    1.01
  -1   5  -2   19.39    0.96
   1  -5   2   18.62    0.69
  -1   5  -3    4.49    0.97
   1  -5   3    3.87    0.56
  -1   5  -3    5.43    0.91
  -1   5  -3    4.59    0.85
   1  -5   4   21.01    0.84
  -1   5  -4   20.10    1.05
  -1   5  -4   20.87    1.07
  -1   5  -4   20.95    1.22
  -1   5  -5    1.04    0.83
  -1   5  -5    0.48    0.48
  -1   5  -5   -0.22    0.83
  -1   5  -6    2.17    0.97
  -1   5  -6    2.00    1.01
  -1   5  -7    1.65    0.92
  -1   5  -7    0.30    1.05
  -1   5  -8   -0.18    1.01
  -1   5  -9    1.08    0.84
  -1   5 -10    0.56    0.93
  -1   5 -11   -1.30    0.97
  -1   5 -12    0.15    1.00
   1  -4 -12    4.50    2.09
   1  -4 -12    0.11    1.33
   1  -4 -11    0.40    1.23
  -1   4  11    1.05    2.88
   1  -4 -11    5.81    2.15
  -1   4   9    6.69    1.47
  -1   4   8    7.13    2.36
  -1   4   8    3.43    1.44
  -1   4   7    4.18    2.26
  -1   4   7    2.71    1.32
  -1   4   6    0.13    1.27
  -1   4   6    0.70    1.97
  -1   4   5    4.95    2.06
  -1   4   5    6.69    1.07
  -1   4   5    6.37    1.32
  -1   4   5    6.37    0.71
  -1   4   4    5.33    1.29
  -1   4   4    6.73    0.69
  -1   4   4    8.47    1.84
  -1   4   4    5.92    0.95
  -1   4   3    0.11    0.41
  -1   4   3   -0.56    0.79
  -1   4   3    0.44    1.62
  -1   4   3   -0.17    1.14
  -1   4   3   -0.10    0.62
  -1   4   2  234.49    3.73
  -1   4   2  248.76    2.33
  -1   4   2  255.53    3.14
  -1   4   1   -0.24    1.02
  -1   4   1   -0.12    0.62
  -1   4   1    0.48    0.65
  -1   4   0    3.39    0.60
  -1   4   0    4.03    0.67
  -1   4   0    4.10    0.97
  -1   4  -1    0.25    0.57
  -1   4  -1   -0.46    0.94
  -1   4  -1    0.08    0.92
  -1   4  -1   -0.03    0.70
  -1   4  -2  133.32    1.94
  -1   4  -2  132.03    1.56
  -1   4  -2  126.80    2.05
  -1   4  -2  135.25    1.76
   1  -4   2  125.47    1.34
  -1   4  -3  206.41    2.20
  -1   4  -3  222.28    2.40
   1  -4   3  202.87    1.81
  -1   4  -3  206.77    2.14
  -1   4  -4    0.24    0.32
  -1   4  -4    0.36    0.48
  -1   4  -4   -0.53    0.90
  -1   4  -4   -0.28    0.75
  -1   4  -5    1.20    0.76
  -1   4  -5    1.95    0.50
  -1   4  -5    4.50    0.95
  -1   4  -5    1.38    0.50
  -1   4  -6   -0.34    0.47
  -1   4  -6    1.21    1.14
  -1   4  -6   -0.31    0.78
  -1   4  -6    0.09    0.51
  -1   4  -7   -1.91    1.21
  -1   4  -7    0.35    0.84
  -1   4  -8    6.77    0.99
  -1   4  -8    5.10    1.41
  -1   4  -9   -0.03    1.42
  -1   4  -9   -0.14    0.88
  -1   4 -10    0.59    0.91
  -1   4 -11    1.18    0.92
  -1   4 -12    0.03    1.05
  -1   4 -13    2.19    0.95
   1  -3 -12   -1.72    2.18
   1  -3 -12    0.76    1.37
   1  -3 -11   -0.74    2.00
   1  -3 -11    1.41    1.11
   1  -3 -10    1.05    1.33
   1  -3 -10   -0.55    2.04
  -1   3   9    3.63    1.36
   1  -3  -9   -2.12    0.97
  -1   3   8    2.99    1.28
  -1   3   7    0.66    1.20
  -1   3   6   12.48    1.37
   1  -3  -6   15.42    0.89
  -1   3   5   -0.48    1.14
   1  -3  -5   -0.08    0.61
  -1   3   4   -0.33    1.10
   1  -3  -4    0.57    0.54
  -1   3   4   -0.05    0.55
  -1   3   3  155.21    3.03
  -1   3   3  162.48    1.57
  -1   3   3  171.54    2.52
  -1   3   3  164.31    2.01
  -1   3   2   17.77    1.27
  -1   3   2   23.17    0.84
  -1   3   2   20.82    0.94
  -1   3   2   17.29    0.60
  -1   3   2   17.76    1.67
  -1   3   1  102.72    1.27
  -1   3   1   96.70    1.26
  -1   3   1  101.96    2.34
  -1   3   1  101.39    1.91
  -1   3   0  287.38    1.64
  -1   3   0  287.32    1.99
  -1   3   0  287.68    2.74
  -1   3  -1    1.30    0.96
  -1   3  -1    0.95    0.99
  -1   3  -1    0.96    0.61
  -1   3  -2   24.05    1.18
  -1   3  -2   21.05    0.89
   1  -3   2   20.75    0.63
  -1   3  -2   18.58    0.50
  -1   3  -2   21.26    1.03
  -1   3  -3   -0.15    0.78
   1  -3   3    0.24    0.43
  -1   3  -3   -0.14    0.71
  -1   3  -3    0.12    0.40
  -1   3  -4    3.95    0.48
  -1   3  -4    3.27    0.77
  -1   3  -4    3.45    0.92
  -1   3  -4    3.38    0.57
  -1   3  -5   19.21    0.73
  -1   3  -5   18.76    1.26
  -1   3  -5   19.32    0.97
  -1   3  -5   20.71    0.70
  -1   3  -6   16.01    0.74
  -1   3  -6   16.29    1.06
  -1   3  -6   14.16    1.34
  -1   3  -6   16.52    0.68
  -1   3  -7    2.44    0.91
  -1   3  -7    0.74    1.09
  -1   3  -7    1.10    0.57
  -1   3  -8    1.65    0.86
  -1   3  -8    2.20    0.42
  -1   3  -8    2.38    1.33
  -1   3  -9    1.89    0.99
  -1   3  -9    2.30    1.36
  -1   3 -10    4.67    1.02
  -1   3 -10    0.89    1.62
  -1   3 -11    0.78    1.42
  -1   3 -11   -0.33    1.03
  -1   3 -12    0.59    1.07
  -1   3 -13   -0.43    0.98
   1  -2 -12    0.60    1.25
   1  -2 -12    1.90    2.01
   1  -2 -11    0.43    2.08
   1  -2 -11   -0.49    1.12
   1  -2 -10   -0.73    1.02
   1  -2 -10    0.64    1.99
   1  -2  -9    5.04    1.81
   1  -2  -9    4.57    1.11
   1  -2  -8    1.38    1.00
  -1   2   8    1.68    1.10
   1  -2  -8    0.64    1.73
  -1   2   7   22.81    1.46
   1  -2  -6    3.84    0.64
  -1   2   6    2.62    1.12
  -1   2   5   38.40    1.27
   1  -2  -5   39.70    0.97
  -1   2   4    3.94    1.00
   1  -2  -4    5.57    0.59
  -1   2   3    2.36    1.00
   1  -2  -3    3.13    0.53
  -1   2   2   18.74    0.67
   1  -2  -2   18.73    0.72
  -1   2   2   17.96    1.27
  -1   2   1   56.57    0.85
  -1   2   1   59.17    0.83
  -1   2   1   59.81    1.47
  -1   2   1   63.76    0.91
  -1   2   1   59.96    1.74
  -1   2   1   64.60    0.95
  -1   2   0 1829.00    3.91
  -1   2   0 1819.96    5.83
  -1   2  -1   30.44    1.32
  -1   2  -1   26.16    1.09
  -1   2  -1   27.54    0.72
  -1   2  -1   26.66    0.54
  -1   2  -2   13.66    0.65
   1  -2   2   15.78    0.51
  -1   2  -2   17.35    0.76
  -1   2  -3   30.10    0.80
  -1   2  -3   30.04    0.94
  -1   2  -3   30.56    1.05
  -1   2  -3   33.81    0.65
  -1   2  -4    0.60    0.57
  -1   2  -4   -0.17    0.91
  -1   2  -4    0.79    0.38
  -1   2  -4    0.11    0.66
  -1   2  -5   44.18    1.27
  -1   2  -5   45.20    0.96
  -1   2  -5   41.00    1.47
  -1   2  -5   45.20    0.84
  -1   2  -6   31.04    1.20
  -1   2  -6   28.07    1.10
  -1   2  -7    4.17    1.29
  -1   2  -7    3.61    0.94
  -1   2  -8    2.26    1.00
  -1   2  -8    1.48    1.38
  -1   2  -9    0.44    0.98
  -1   2  -9    1.89    1.33
  -1   2 -10    1.11    1.05
  -1   2 -10    0.93    1.43
  -1   2 -11   -0.85    1.71
  -1   2 -11    0.27    1.05
  -1   2 -12    0.39    1.72
  -1   2 -12   -0.05    0.98
  -1   2 -13    0.48    1.18
  -1   2 -13   -1.09    1.75
   1  -1 -13    3.44    2.63
   1  -1 -13   -1.41    1.15
   1  -1 -12   -1.21    1.91
   1  -1 -12    1.10    1.13
   1  -1 -11    1.24    1.89
   1  -1 -11    0.49    1.11
   1  -1 -10    4.69    1.79
   1  -1 -10    1.16    1.12
   1  -1  -9    1.91    1.65
   1  -1  -9    0.02    1.03
   1  -1  -8    1.75    1.68
   1  -1  -8    0.41    0.93
  -1   1   7   14.70    1.22
   1  -1  -7   12.76    1.74
   1  -1  -7   15.38    1.10
   1  -1  -6    6.35    1.61
   1  -1  -6    6.03    0.89
  -1   1   6    7.45    1.03
   1  -1  -5    0.85    1.22
  -1   1   5    1.70    0.91
  -1   1   4   62.68    1.54
  -1   1   3   74.22    1.58
  -1   1   2   18.80    1.11
   1  -1  -2   19.88    0.68
  -1   1   1   89.49    0.87
  -1   1   1   89.59    1.50
   1  -1  -1   88.89    0.87
  -1   1   0   64.88    1.35
  -1   1   0   65.18    0.76
  -1   1   0   64.58    1.54
  -1   1   0   65.65    0.69
  -1   1  -1    0.24    0.52
  -1   1  -1    0.26    1.13
  -1   1  -2   99.38    0.70
  -1   1  -2   96.59    1.10
  -1   1  -2   97.33    1.15
   1  -1   2  104.94    0.76
  -1   1  -3    7.62    0.71
  -1   1  -3    7.93    0.39
  -1   1  -4    3.42    0.75
  -1   1  -5   99.58    1.65
  -1   1  -6    1.18    0.82
  -1   1  -7   27.93    1.58
  -1   1  -7   32.04    1.32
  -1   1  -8    6.38    0.98
  -1   1  -8    5.29    1.41
  -1   1  -9    0.54    0.93
  -1   1  -9    1.46    1.36
  -1   1 -10   -0.65    0.95
  -1   1 -10   -0.38    1.40
  -1   1 -11   -0.38    1.12
  -1   1 -11    0.76    1.66
  -1   1 -12    0.33    1.65
  -1   1 -12    0.39    1.04
  -1   1 -13    1.38    1.17
  -1   1 -13    5.23    1.98
   1   0 -13    1.85    2.16
   1   0 -13    1.13    1.21
   1   0 -12   -0.20    1.01
   1   0 -12    0.62    1.91
   1   0 -11   -0.92    1.15
   1   0 -11    1.94    1.74
   1   0 -10   -1.99    1.88
   1   0 -10   -1.17    1.03
   1   0  -9    3.90    1.73
   1   0  -9    4.28    1.13
   1   0  -8    1.17    1.65
   1   0  -8    0.19    0.96
  -1   0   7    7.20    0.98
   1   0  -7    6.92    1.74
   1   0  -7    6.70    0.95
  -1   0   6   12.48    1.03
   1   0  -6   16.43    1.03
   1   0  -6   12.04    1.57
  -1   0   5   16.78    0.97
   1   0  -5   16.52    1.50
   1   0  -5   19.86    0.98
  -1   0   4    1.04    0.78
   1   0  -4    0.61    0.69
   1   0  -4    0.66    1.24
  -1   0   3   12.84    1.02
   1   0  -3   15.55    0.75
   1   0  -3   13.47    1.24
   1   0  -2  315.73    2.72
  -1   0   2  297.72    2.35
   1   0  -2  311.73    1.69
   1   0  -1    0.10    0.87
   1   0   2  617.80    2.30
  -1   0  -2  619.12    2.43
  -1   0  -3   10.44    0.77
   1   0   3   10.53    0.68
   1   0   4    5.40    0.70
  -1   0  -4    4.32    0.75
  -1   0  -5    3.43    0.80
  -1   0  -6    4.20    0.87
  -1   0  -7    8.49    1.09
  -1   0  -8    1.54    0.97
  -1   0  -9    0.52    1.00
  -1   0  -9   -0.19    1.45
  -1   0 -10   -0.62    1.50
  -1   0 -10    0.20    1.03
  -1   0 -11    2.00    1.81
  -1   0 -11   -0.01    1.07
  -1   0 -12    0.83    1.09
  -1   0 -12   -2.26    1.86
  -1   0 -13    0.21    1.07
  -1   0 -13   -0.82    1.85
   1   1 -13    0.62    1.83
   1   1 -13    2.45    1.16
   1   1 -12   -0.08    0.98
   1   1 -12   -1.79    1.82
   1   1 -11    1.13    1.01
   1   1 -11   -0.51    1.87
   1   1 -10    0.29    0.87
   1   1 -10   -0.93    1.78
   1   1  -9   13.65    1.73
   1   1  -9    0.98    0.91
   1   1  -8    0.63    1.56
   1   1  -8    1.15    0.83
   1   1  -7    0.68    1.46
   1   1  -7   -0.29    0.75
  -1  -1   6    0.55    0.71
   1   1  -6    0.52    0.76
   1   1  -6    0.77    1.40
   1   1  -5   78.21    2.20
   1   1  -5   85.78    1.53
   1   1  -4   61.08    1.93
   1   1  -4   60.71    1.20
   1   1  -3    2.68    0.58
   1   1  -3    2.65    1.25
   1   1  -2  534.71    3.61
   1   1  -2  531.71    2.34
   1   1  -1  260.07    2.32
   1   1   0   24.85    0.96
   1   1   1    0.64    0.62
   1   1   1   -0.04    0.21
  -1  -1  -1    0.18    0.25
   1   1   2   24.84    1.24
   1   1   2   21.80    0.79
  -1  -1  -3  113.51    0.77
   1   1   3  102.68    1.42
   1   1   4   20.89    0.97
  -1  -1  -4   23.43    0.50
  -1  -1  -5   17.28    0.54
   1   1   5   16.76    0.96
  -1  -1  -6    8.26    0.93
   1   1   6    8.82    0.97
  -1  -1  -7   21.09    1.24
  -1  -1  -8    9.83    1.11
  -1  -1  -9    0.34    1.12
  -1  -1 -10    0.17    1.07
  -1  -1 -11    0.53    1.21
  -1  -1 -11    0.82    1.83
  -1  -1 -12    1.08    1.85
  -1  -1 -12    0.22    1.20
  -1  -1 -13    0.28    1.32
  -1  -1 -13   -2.85    2.14
   1   2 -12   -1.04    0.97
   1   2 -12   -1.19    2.02
   1   2 -11    2.99    1.04
   1   2 -11    1.53    1.68
   1   2 -10   -0.65    1.74
   1   2 -10   -0.03    0.88
   1   2  -9   -0.81    0.80
   1   2  -9   -0.12    1.62
   1   2  -8    0.82    0.94
   1   2  -8   -0.05    1.56
   1   2  -7    5.39    0.90
   1   2  -7    4.85    1.57
   1   2  -6   10.04    1.59
   1   2  -6    9.69    0.92
   1   2  -5   22.91    1.68
   1   2  -5   22.58    0.94
   1   2  -4   -0.04    0.61
   1   2  -4    0.19    1.26
   1   2  -3    0.88    1.16
   1   2  -3    0.43    0.57
   1   2  -2    1.98    0.50
   1   2  -2    3.22    1.18
   1   2  -1   19.41    1.26
   1   2  -1   19.48    0.65
   1   2   0  195.47    1.31
   1   2   0  193.87    1.26
   1   2   0  190.23    2.03
  -1  -2  -1   11.15    0.40
   1   2   1    9.71    0.90
   1   2   2   -0.07    0.77
   1   2   3    7.37    0.43
   1   2   3    5.67    0.85
   1   2   3    5.77    1.49
   1   2   4   18.59    1.05
   1   2   4   15.83    1.55
   1   2   5    2.50    0.91
  -1  -2  -5    3.54    0.43
   1   2   6   44.92    1.49
  -1  -2  -6   51.55    0.94
  -1  -2  -7    0.78    0.48
   1   2   7    2.07    0.97
  -1  -2  -8    1.62    0.98
  -1  -2  -9    0.41    1.12
  -1  -2 -10    0.49    1.31
  -1  -2 -11    1.04    1.34
  -1  -2 -12    1.54    1.19
  -1  -2 -13    0.66    1.25
  -1  -2 -13    1.81    1.83
   1   3 -12    0.22    0.92
   1   3 -12   -0.83    1.84
   1   3 -11   -0.78    1.75
   1   3 -11   -0.08    0.83
   1   3 -10    1.11    0.86
   1   3 -10    0.13    1.71
   1   3  -9   -1.55    1.47
   1   3  -9    0.42    0.82
   1   3  -8    0.36    0.78
   1   3  -8    0.93    1.72
   1   3  -7    0.27    1.41
   1   3  -7    0.18    0.69
   1   3  -6    1.17    1.39
   1   3  -6    0.11    0.72
   1   3  -5    5.61    0.76
   1   3  -5    4.70    1.34
   1   3  -4   30.69    1.04
   1   3  -4   33.94    1.68
   1   3  -3   95.53    1.43
   1   3  -3   86.25    2.06
   1   3  -2    1.20    1.13
   1   3  -2    0.20    0.62
   1   3  -1   91.94    1.17
   1   3  -1   86.49    1.22
   1   3  -1   86.31    1.84
   1   3   0    3.26    0.46
  -1  -3   0    2.84    0.53
   1   3   0    2.77    1.03
   1   3   0    2.35    0.56
  -1  -3  -1    9.64    0.48
   1   3   1    9.28    1.00
   1   3   1   10.24    0.65
   1   3   2   76.96    1.50
   1   3   3   -0.34    1.63
   1   3   3   -0.25    0.82
   1   3   4   38.88    2.06
   1   3   4   45.32    0.81
   1   3   4   41.61    1.36
   1   3   5    3.73    0.46
   1   3   5    4.07    1.74
   1   3   5    3.46    0.98
   1   3   6    0.44    1.02
   1   3   6    0.10    1.84
   1   3   7    2.08    1.05
   1   3   7    1.86    1.95
   1   3   8    3.83    1.20
   1   3   8    3.60    1.97
   1   3   9    2.00    2.20
  -1  -3 -10    2.65    1.23
   1   3  10    7.20    2.43
   1   3  11    5.94    2.71
  -1  -3 -11   -0.03    1.24
   1   3  12    1.66    2.58
  -1  -3 -12    2.67    1.20
  -1  -3 -13    0.93    1.34
   1   3  13    9.45    3.14
   1   4 -12    5.83    1.85
   1   4 -12    0.47    0.92
   1   4 -11   -4.46    1.55
   1   4 -11    2.53    0.86
   1   4 -10    1.24    0.88
   1   4 -10    0.93    1.59
   1   4  -9    2.48    0.83
   1   4  -9    3.00    1.64
   1   4  -8   -0.11    0.75
   1   4  -8   -0.25    1.53
   1   4  -7    1.17    0.82
   1   4  -7    1.58    1.47
   1   4  -6   14.36    0.94
   1   4  -6   10.16    1.49
   1   4  -5    1.43    1.38
   1   4  -5    2.44    0.80
   1   4  -4   23.51    1.53
   1   4  -4   26.36    1.09
   1   4  -3    3.37    1.18
   1   4  -3    4.23    0.74
   1   4  -3    4.76    0.58
   1   4  -2    1.51    0.63
   1   4  -2    1.30    1.17
   1   4  -2    1.69    0.52
   1   4  -1    4.44    0.69
   1   4  -1    4.42    0.54
   1   4  -1    4.51    1.16
   1   4   0   52.82    1.09
  -1  -4   0   51.82    0.93
   1   4   0   51.03    1.54
   1   4   1   29.74    1.32
   1   4   1   30.53    0.96
  -1  -4  -1   27.32    0.67
   1   4   2    3.63    0.94
   1   4   3   14.78    1.10
   1   4   4   29.36    1.36
   1   4   4   33.10    2.21
   1   4   5   -1.33    1.88
   1   4   5    1.54    1.09
   1   4   5    1.51    0.50
   1   4   6    0.90    1.11
   1   4   6    2.28    1.89
   1   4   6    0.58    0.52
   1   4   7    6.95    1.25
   1   4   7    4.95    2.18
   1   4   8   -0.38    1.17
   1   4   8    1.16    2.03
   1   4   9   -0.38    2.34
   1   4   9    0.41    1.26
   1   4  10    2.72    2.40
   1   4  10    3.51    1.45
   1   4  11    6.06    2.78
  -1  -4 -11    1.09    1.33
   1   4  12    1.09    2.63
  -1  -4 -12    0.23    1.30
  -1  -4 -13    2.35    1.32
   1   4  13    3.31    3.44
   1   5 -12    1.56    0.99
   1   5 -12   -3.97    1.72
   1   5 -11    4.07    1.54
   1   5 -11    0.13    0.91
   1   5 -10    0.46    0.90
   1   5 -10    4.92    1.64
   1   5  -9    0.92    0.79
   1   5  -9    0.83    1.42
   1   5  -8    1.04    1.45
   1   5  -8    1.35    0.93
   1   5  -7    4.04    0.92
   1   5  -7    3.63    1.60
   1   5  -6    3.88    1.49
   1   5  -6    4.43    0.86
   1   5  -5    2.33    1.42
   1   5  -5    2.26    0.81
   1   5  -4    3.83    0.79
   1   5  -4    3.75    1.34
   1   5  -3    5.07    0.59
   1   5  -3    3.75    1.30
   1   5  -3    3.81    0.79
   1   5  -2    0.30    0.76
   1   5  -2    0.60    0.50
   1   5  -2    0.48    1.14
   1   5  -1   -0.82    1.10
   1   5  -1   -0.03    0.49
  -1  -5   1    0.22    0.51
   1   5  -1   -1.49    0.68
   1   5   0    4.17    1.10
   1   5   0    5.77    0.75
  -1  -5   0    4.23    0.54
  -1  -5  -1    2.68    0.45
   1   5   1    2.93    1.07
   1   5   1    3.28    0.74
   1   5   2   16.44    0.93
   1   5   2   15.92    1.20
   1   5   3   91.73    2.01
   1   5   4    4.28    1.12
   1   5   5    3.14    2.06
   1   5   5    2.93    0.69
   1   5   5    3.87    1.17
   1   5   6    6.81    0.63
   1   5   6    3.99    1.25
   1   5   6    6.88    2.05
   1   5   7    0.30    1.18
   1   5   7    1.17    2.16
   1   5   8    1.79    1.18
   1   5   8    1.15    2.40
   1   5   9    1.18    1.34
   1   5   9   -0.60    2.10
   1   5   9    1.03    1.44
   1   5  10    2.51    1.44
   1   5  10    1.34    2.51
   1   5  11    1.59    2.66
   1   5  12    3.14    2.98
  -1  -5 -12    1.89    1.35
   1   6 -11    0.96    1.06
   1   6 -10    0.75    1.52
   1   6 -10   -0.48    0.79
   1   6  -9   -0.50    0.93
   1   6  -9    2.72    1.66
   1   6  -8    2.08    0.98
   1   6  -8    0.53    1.45
   1   6  -7    7.22    1.66
   1   6  -7    8.11    1.12
   1   6  -6    0.94    1.38
   1   6  -6    2.39    0.92
   1   6  -5    7.93    1.52
   1   6  -5   10.01    1.02
   1   6  -4    4.71    0.88
   1   6  -4    3.58    1.24
   1   6  -3    2.79    1.22
   1   6  -3    2.26    0.80
   1   6  -2   -0.80    1.18
   1   6  -2   -0.21    0.82
  -1  -6   1   13.47    0.75
   1   6  -1   14.83    1.41
   1   6  -1   15.95    1.05
   1   6   0   -0.35    0.72
  -1  -6   0   -0.20    0.50
   1   6   0    0.04    1.04
  -1  -6  -1    7.05    0.54
   1   6   1    8.79    0.88
   1   6   1    8.36    1.19
   1   6   2    2.67    1.09
   1   6   2    2.83    0.84
  -1  -6  -2    1.95    0.50
   1   6   3    0.45    1.02
   1   6   4    0.22    1.10
   1   6   5    4.31    1.23
   1   6   5    5.55    0.71
   1   6   6   -0.14    1.20
   1   6   7   -0.95    1.28
   1   6   7   -0.17    2.37
   1   6   8    5.52    2.23
   1   6   8    0.47    1.34
   1   6   9   -0.78    1.40
   1   6   9   -2.22    2.45
   1   6   9    0.04    1.52
   1   6  10    4.45    2.56
   1   6  10   -0.12    1.30
   1   6  10    0.23    1.53
   1   6  11   -0.34    2.61
   1   6  11    0.68    1.78
   1   6  12   -5.40    3.10
   1   7 -11   -2.19    1.15
   1   7 -10   -2.20    1.10
   1   7  -9   -0.05    1.13
   1   7  -8   -0.30    0.92
   1   7  -8    1.62    1.40
   1   7  -7    4.65    1.50
   1   7  -7    5.71    0.96
   1   7  -6    2.56    1.10
   1   7  -6    1.36    0.92
   1   7  -5   -0.46    1.42
   1   7  -5   -0.17    0.83
   1   7  -4    0.51    0.78
   1   7  -4    0.10    1.23
   1   7  -3   -0.14    0.84
   1   7  -3    0.99    1.27
   1   7  -2   12.35    1.11
   1   7  -2   12.68    1.45
   1   7  -1    0.24    0.87
   1   7  -1    0.02    1.21
   1   7   0    0.11    1.19
   1   7   0    0.24    0.80
   1   7   1    7.96    1.25
   1   7   1    7.44    0.94
   1   7   2    0.61    1.10
   1   7   2    0.55    0.88
   1   7   3    0.53    1.16
   1   7   4   -0.80    1.19
   1   7   5    0.85    1.21
   1   7   6    3.16    1.31
   1   7   7    1.68    1.48
   1   7   8    5.52    1.33
   1   7   9    0.75    1.46
   1   7   9   -1.04    2.62
   1   7   9    0.89    1.70
   1   7  10    0.57    2.67
   1   7  10   -0.45    1.49
   1   7  10    0.36    1.40
   1   7  11   -5.89    2.87
   1   7  11   -0.30    1.99
   1   8 -10   -1.14    0.97
   1   8  -9    0.47    0.95
   1   8  -8   -0.99    0.91
   1   8  -7    1.08    0.75
   1   8  -6    0.55    1.05
   1   8  -6   -1.53    1.29
   1   8  -5   -0.30    1.44
   1   8  -5    0.50    0.95
   1   8  -4   -0.72    1.36
   1   8  -4    1.07    0.92
   1   8  -3    1.32    1.31
   1   8  -3    0.91    0.99
   1   8  -2    2.09    0.95
   1   8  -2    3.79    1.21
   1   8  -1    1.70    1.13
   1   8  -1    1.71    0.91
   1   8   0    0.33    0.78
   1   8   0   -0.80    1.26
   1   8   1   -0.23    0.88
   1   8   1    0.65    1.24
   1   8   2    0.87    0.94
   1   8   2   -0.33    1.21
   1   8   3    4.10    1.26
   1   8   4    3.04    1.34
   1   8   5    2.54    1.39
   1   8   6   -0.13    1.39
   1   8   7   -0.70    1.39
   1   8   8    2.11    1.66
   1   8   8   -3.57    1.51
   1   8   9    2.61    1.64
   1   8   9   -2.68    1.80
   1   8  10    3.21    1.90
   1   8  10   -3.14    1.61
   1   8  11    1.51    1.48
   1   8  11    2.62    2.26
   1   9  -9   -0.70    0.99
   1   9  -8    0.55    0.86
   1   9  -7    0.56    1.10
   1   9  -6    0.63    1.00
   1   9  -5    3.82    1.08
   1   9  -4   -0.67    0.99
   1   9  -3    1.35    0.95
   1   9  -3    0.21    1.48
   1   9  -2    0.99    1.07
   1   9  -2    0.43    1.38
   1   9  -1   -0.07    1.37
   1   9  -1    0.15    0.84
   1   9   0   -0.06    1.00
   1   9   0   -0.42    1.21
   1   9   1   -0.13    1.15
   1   9   1    0.50    0.94
   1   9   2    0.12    1.26
   1   9   2   -0.24    0.96
   1   9   3    0.02    1.26
   1   9   4   -0.33    1.35
   1   9   5    1.56    1.40
   1   9   6    1.86    1.51
   1   9   7    4.82    2.16
   1   9   7    4.80    1.92
   1   9   8    0.22    1.40
   1   9   8    1.68    1.84
   1   9   9    1.15    1.71
   1   9   9   -0.87    1.46
   1   9  10    7.43    2.32
   1   9  10    1.10    1.52
   1  10  -8    0.55    1.18
   1  10  -7   -0.90    0.95
   1  10  -6   -0.61    1.16
   1  10  -5    1.53    1.01
   1  10  -4   -0.25    1.07
   1  10  -3   -0.38    0.99
   1  10  -2    0.86    1.01
   1  10  -1    2.95    1.57
   1  10  -1    2.03    1.01
   1  10   0   -0.57    1.17
   1  10   0   -0.35    0.98
   1  10   1    2.04    1.30
   1  10   1    2.34    1.12
   1  10   2    0.22    1.26
   1  10   2    0.76    1.11
   1  10   3   -0.26    1.36
   1  10   4    1.23    1.27
   1  10   5    1.37    1.68
   1  10   5   -0.61    1.48
   1  10   6    2.62    1.87
   1  10   6   -0.25    1.67
   1  10   7    2.33    1.67
   1  10   7   -0.46    1.29
   1  10   8    1.06    2.24
   1  10   8    1.49    1.48
   1  10   9    4.09    2.57
   1  10   9   -2.54    1.68
   1  11  -7    0.05    1.08
   1  11  -6   -0.23    1.11
   1  11  -5    3.14    1.19
   1  11  -4   -0.34    1.15
   1  11  -3    1.70    1.08
   1  11  -2    0.36    1.69
   1  11  -1    1.16    2.16
   1  11   0    0.66    0.93
   1  11   0    4.62    1.50
   1  11   1   -0.07    1.17
   1  11   1   -0.57    1.46
   1  11   2    0.36    1.45
   1  11   2    0.71    1.82
   1  11   2    0.12    0.96
   1  11   3    2.92    1.69
   1  11   3    0.05    1.37
   1  11   4    3.66    1.72
   1  11   4    0.89    1.55
   1  11   5    2.75    1.87
   1  11   5    0.98    1.48
   1  11   6    0.67    1.50
   1  11   6    0.70    1.90
   1  11   7    0.32    1.52
   1  11   7    6.06    1.94
   1  12  -5    0.62    1.15
   1  12  -4    0.92    1.18
   1  12  -3   -0.75    1.07
   1  12  -2    0.90    1.01
   1  12  -1   -0.76    1.08
   1  12   0   -1.00    1.08
   1  12   1   -0.24    1.10
   1  12   1    5.19    2.41
   1  12   2    3.93    1.68
   1  12   3    1.72    1.70
   1  12   4    5.59    2.16
   1  12   5   -2.36    1.68
   1  12   5   -1.81    2.00
   1  12   6    3.46    1.74
   1  12   6    6.02    2.20
   1  13  -2    0.60    1.22
   1  13  -1   -0.34    1.30
   1  13   0   -2.72    1.33
   1  13   1   -1.54    1.33
   1  13   2    1.86    2.21
  -2  12   4   -4.82    2.60
  -2  12   3   10.24    2.57
  -2  12   2   -4.59    2.24
  -2  12   1   -5.41    2.19
  -2  12   1   -3.73    1.22
  -2  12   0    1.27    1.26
  -2  12   0    2.13    2.11
  -2  12  -1    0.50    1.16
  -2  12  -2    3.17    1.11
  -2  12  -3   -0.85    1.32
  -2  12  -4    0.47    1.09
  -2  12  -5    1.31    1.30
  -2  11   6    8.48    2.45
  -2  11   5   10.06    2.40
  -2  11   4   -0.22    2.30
  -2  11   3    3.17    2.07
  -2  11   2    9.25    2.10
  -2  11   1    0.95    1.87
  -2  11   1    0.04    1.18
  -2  11   0   -5.72    2.01
  -2  11   0   -0.03    1.08
  -2  11  -1    2.32    1.22
  -2  11  -2    0.89    1.10
  -2  11  -3    8.07    1.00
  -2  11  -4    0.21    1.21
  -2  11  -5    0.19    1.10
  -2  11  -6   -0.01    1.20
  -2  11  -7   -0.49    1.16
  -2  10   7   -2.07    2.26
  -2  10   6    7.39    2.32
  -2  10   5   -2.98    1.99
  -2  10   4    5.83    2.10
  -2  10   3    2.44    2.04
  -2  10   2    5.69    1.92
  -2  10   1    1.50    1.78
  -2  10   1    0.18    1.06
  -2  10   0    1.09    1.00
  -2  10   0    0.68    1.75
  -2  10  -1    1.11    1.10
  -2  10  -1    0.77    1.77
  -2  10  -2   -0.68    1.06
  -2  10  -3   -0.07    1.15
  -2  10  -4   -0.37    1.12
  -2  10  -5    0.68    1.09
  -2  10  -6   -0.06    1.05
  -2  10  -7    0.76    1.17
  -2  10  -8    0.41    1.16
  -2   9   8   -2.55    2.15
  -2   9   7    3.81    2.10
  -2   9   6    0.81    2.04
  -2   9   5    0.57    1.87
  -2   9   4    1.70    1.93
  -2   9   3    4.98    1.80
  -2   9   2    3.50    1.79
  -2   9   2    0.37    1.01
  -2   9   1    9.26    1.89
  -2   9   1    7.54    1.13
  -2   9   0    8.80    1.69
  -2   9   0    5.06    1.09
  -2   9  -1    1.44    1.00
  -2   9  -1    0.42    1.53
  -2   9  -2    0.70    1.55
  -2   9  -2    0.40    1.03
  -2   9  -3    0.28    1.04
  -2   9  -4    1.36    1.11
  -2   9  -5    0.93    0.97
  -2   9  -6   -0.45    1.12
  -2   9  -7    0.15    1.06
  -2   9  -8   -0.04    1.15
  -2   9  -9    1.60    0.91
  -2   8   9    2.97    2.23
  -2   8   9   -1.62    3.21
  -2   8   8    1.20    1.98
  -2   8   8    3.09    2.78
  -2   8   7    1.49    2.18
  -2   8   7    1.86    2.79
  -2   8   6    1.76    2.15
  -2   8   5   -0.35    1.93
  -2   8   5    1.52    1.05
  -2   8   4    1.85    0.98
  -2   8   4    2.33    1.87
  -2   8   3    1.68    1.85
  -2   8   2    1.56    0.85
  -2   8   2    2.18    1.74
  -2   8   1    2.18    1.02
  -2   8   1    2.94    1.62
  -2   8   0    1.70    0.92
  -2   8   0    4.80    1.56
  -2   8  -1   -0.02    1.45
  -2   8  -1    1.44    1.03
  -2   8  -2    3.06    0.98
  -2   8  -2    2.62    1.44
  -2   8  -3    0.16    0.98
  -2   8  -4    0.36    0.96
  -2   8  -5   -0.32    1.05
  -2   8  -6    2.82    1.13
  -2   8  -7    0.31    1.07
  -2   8  -8    0.95    1.02
  -2   8  -9    1.02    1.05
  -2   8 -10    0.31    1.06
  -2   7  10   -1.52    2.43
  -2   7  10    1.42    2.85
  -2   7   9    1.57    2.57
  -2   7   9    1.81    2.30
  -2   7   8   -2.92    1.95
  -2   7   8   -0.99    2.65
  -2   7   7    1.06    1.98
  -2   7   7   -1.21    2.38
  -2   7   6    2.77    1.79
  -2   7   6    1.81    2.19
  -2   7   5   -0.97    1.62
  -2   7   5    0.81    2.27
  -2   7   4    3.35    1.02
  -2   7   4    3.66    1.82
  -2   7   3   21.44    2.10
  -2   7   3   19.92    1.23
  -2   7   2   -0.59    1.49
  -2   7   2    0.26    0.92
  -2   7   2   -0.24    0.76
  -2   7   1    0.49    1.43
  -2   7   1   -0.20    0.82
  -2   7   0   14.42    1.11
  -2   7   0   15.87    1.79
  -2   7  -1    2.29    1.27
  -2   7  -1    2.86    1.45
  -2   7  -1    2.85    0.91
  -2   7  -2    0.72    0.90
  -2   7  -2    1.51    1.49
  -2   7  -3    3.24    1.34
  -2   7  -3    5.79    1.03
  -2   7  -4    0.62    1.01
  -2   7  -5    0.42    0.95
  -2   7  -6   -0.08    0.93
  -2   7  -7    0.96    1.01
  -2   7  -8    1.39    1.12
  -2   7  -9   -0.15    1.24
  -2   7 -10    0.87    1.10
  -2   7 -11   -0.55    1.11
  -2   6  11    4.73    3.38
   2  -6 -11    1.09    2.24
  -2   6  10   -4.41    2.14
  -2   6  10    0.50    2.95
   2  -6 -10    3.51    2.18
  -2   6   9   -0.55    3.00
  -2   6   9   -0.51    2.05
  -2   6   8    0.82    2.66
  -2   6   8    4.27    1.80
  -2   6   7    3.80    1.89
  -2   6   7    1.28    2.47
  -2   6   6   -0.79    2.94
  -2   6   6   -0.28    1.70
  -2   6   5    0.46    1.99
  -2   6   5    0.03    1.74
  -2   6   4    1.06    0.91
  -2   6   4   -0.92    2.05
  -2   6   4   -0.25    1.47
  -2   6   3    4.25    2.12
  -2   6   3    5.98    0.99
  -2   6   3    5.56    1.57
  -2   6   3    5.21    0.63
  -2   6   2   19.31    1.89
  -2   6   2   19.59    1.04
  -2   6   1    3.47    0.81
  -2   6   1    3.64    1.46
  -2   6   1    3.34    0.74
  -2   6   0    5.88    0.72
  -2   6   0    5.58    1.52
  -2   6   0    4.55    0.77
  -2   6  -1    3.54    0.81
  -2   6  -1    2.68    1.15
  -2   6  -1    2.99    1.39
  -2   6  -2    3.44    1.27
  -2   6  -2    2.73    1.32
  -2   6  -2    3.01    0.90
  -2   6  -3    0.78    1.18
  -2   6  -3    0.43    1.14
  -2   6  -3   -0.25    0.87
  -2   6  -4   30.55    1.30
  -2   6  -5   -0.18    0.87
  -2   6  -6   -0.48    0.95
  -2   6  -7    1.08    1.04
  -2   6  -8    0.42    0.97
  -2   6  -9   -1.25    0.98
  -2   6 -10    1.71    1.02
  -2   6 -11    1.66    1.05
  -2   6 -12    0.77    1.03
  -2   5  11    5.08    3.31
   2  -5 -11    0.78    1.37
   2  -5 -11    0.70    2.00
  -2   5  10    5.89    3.08
   2  -5 -10    0.35    2.13
  -2   5   9    0.92    2.61
   2  -5  -9    0.93    2.73
  -2   5   9    0.30    1.75
  -2   5   8    0.21    2.50
  -2   5   8   -0.38    1.64
  -2   5   7    0.87    1.72
  -2   5   7    0.37    2.18
  -2   5   6   -1.61    2.08
  -2   5   6    0.53    1.59
  -2   5   5    3.14    2.03
  -2   5   5    2.13    1.67
  -2   5   4    3.11    2.05
  -2   5   4    0.81    1.46
  -2   5   3    1.48    1.76
  -2   5   3    1.07    0.52
  -2   5   3    1.71    1.46
  -2   5   2    3.52    1.40
  -2   5   2    3.11    0.61
  -2   5   2    3.13    0.78
  -2   5   2    4.19    1.71
  -2   5   2    3.33    0.72
  -2   5   1   11.85    1.57
  -2   5   1   11.30    0.75
  -2   5   1    8.39    0.84
  -2   5   0    0.26    0.70
  -2   5   0   -0.53    1.34
  -2   5   0    0.63    0.54
  -2   5  -1   21.38    1.48
  -2   5  -1   18.92    1.62
  -2   5  -1   22.68    0.65
  -2   5  -1   20.77    1.03
  -2   5  -2   14.78    1.45
  -2   5  -2   16.26    0.97
  -2   5  -2   14.98    0.50
  -2   5  -2   15.55    1.46
  -2   5  -3    7.66    1.33
   2  -5   3    5.18    0.56
  -2   5  -3    7.06    0.90
  -2   5  -3    5.66    1.27
   2  -5   4    4.44    0.57
  -2   5  -4    5.05    0.90
  -2   5  -4    3.98    0.46
  -2   5  -5   15.48    1.30
   2  -5   5   13.28    0.67
  -2   5  -6    0.47    0.92
  -2   5  -7    1.07    0.91
  -2   5  -8    0.32    0.84
  -2   5  -9    0.43    0.95
  -2   5 -10   -0.26    1.04
  -2   5 -11   -0.87    0.98
  -2   5 -12    1.17    0.94
   2  -4 -11    1.47    2.07
   2  -4 -11   -0.02    1.21
   2  -4 -10    1.67    1.99
   2  -4 -10   -0.14    1.06
  -2   4   9   -0.33    1.37
   2  -4  -9    0.24    1.75
  -2   4   8    4.12    1.38
   2  -4  -8    0.84    1.79
  -2   4   7   -0.39    1.59
  -2   4   6    0.27    1.39
  -2   4   5   30.04    2.52
  -2   4   5   30.09    1.93
  -2   4   4   14.89    2.13
  -2   4   4   18.21    1.60
  -2   4   3   25.24    0.96
  -2   4   3   24.67    2.07
  -2   4   3   26.19    1.79
  -2   4   2    6.84    1.47
  -2   4   2    5.70    0.63
  -2   4   2    5.12    1.63
  -2   4   2    6.44    0.74
  -2   4   1    1.48    0.60
  -2   4   1    1.82    0.64
  -2   4   1    1.03    0.96
  -2   4   1    2.29    0.58
  -2   4   1    1.63    1.50
  -2   4   1    1.21    0.55
  -2   4   0    0.62    0.58
  -2   4   0   -0.10    0.41
  -2   4   0    0.01    1.18
  -2   4  -1   66.83    1.97
  -2   4  -1   65.12    2.06
  -2   4  -1   64.69    1.27
  -2   4  -2    0.32    1.18
  -2   4  -2    0.16    0.68
  -2   4  -2    0.59    1.39
  -2   4  -3   20.10    1.35
  -2   4  -3   19.08    1.51
  -2   4  -3   20.01    0.99
   2  -4   3   18.35    0.63
  -2   4  -3   17.41    0.63
  -2   4  -4   -0.25    0.84
  -2   4  -4    0.19    0.40
  -2   4  -4    0.29    0.62
   2  -4   4   -0.18    0.45
  -2   4  -5   29.28    0.91
  -2   4  -5   29.06    1.11
  -2   4  -5   30.47    1.20
  -2   4  -6   13.52    1.02
  -2   4  -6   12.66    0.84
  -2   4  -7    6.40    0.99
  -2   4  -7    6.53    0.75
  -2   4  -7    7.48    0.57
  -2   4  -8    0.66    0.87
  -2   4  -9   -0.35    0.93
  -2   4 -10    0.61    0.95
  -2   4 -11    0.59    1.01
  -2   4 -12    0.04    1.05
  -2   4 -13   -1.54    1.00
   2  -3 -12    0.84    1.25
   2  -3 -12    0.01    2.08
   2  -3 -11   -0.29    1.14
   2  -3 -11   -2.74    2.08
   2  -3 -10    1.88    1.92
   2  -3 -10    1.06    1.17
   2  -3  -9    0.71    1.93
   2  -3  -9   -0.34    0.91
   2  -3  -8   -0.98    1.69
  -2   3   8    1.33    1.40
   2  -3  -7    0.84    1.78
  -2   3   7    0.83    1.46
  -2   3   6    3.07    1.34
   2  -3  -6    3.29    1.51
  -2   3   5    9.55    1.52
  -2   3   4   -0.56    1.33
   2  -3  -4    0.10    0.64
   2  -3  -3    9.95    0.70
  -2   3   3    8.90    0.71
  -2   3   3    9.53    1.42
  -2   3   2   14.58    0.72
  -2   3   2   13.88    0.71
  -2   3   2   12.54    1.47
  -2   3   2   15.83    1.42
  -2   3   1   48.20    1.79
  -2   3   1   45.54    0.94
  -2   3   1   45.61    1.07
  -2   3   1   50.68    1.01
  -2   3   1   49.56    1.88
  -2   3   0   16.71    1.53
  -2   3   0   14.18    1.51
  -2   3   0   16.35    0.80
  -2   3   0   13.48    0.63
  -2   3  -1    0.87    1.34
  -2   3  -1    1.19    1.21
  -2   3  -1    1.48    0.53
  -2   3  -2   49.02    1.91
  -2   3  -2   42.83    1.62
  -2   3  -2   47.15    1.09
  -2   3  -2   43.56    0.81
  -2   3  -3  193.00    1.36
   2  -3   3  195.82    1.49
  -2   3  -3  210.45    2.16
  -2   3  -4   36.28    1.04
  -2   3  -4   37.73    1.07
  -2   3  -4   37.81    1.16
   2  -3   4   39.52    0.83
  -2   3  -5    0.30    0.64
  -2   3  -5    0.35    0.75
  -2   3  -5   -0.37    0.85
  -2   3  -6   13.67    0.84
  -2   3  -6   14.73    0.60
  -2   3  -6   14.10    0.97
  -2   3  -6   12.15    1.09
  -2   3  -7    5.08    0.71
  -2   3  -7    4.82    1.20
  -2   3  -7    4.27    0.89
  -2   3  -7    5.31    0.47
  -2   3  -8    0.61    0.94
  -2   3  -8   -0.21    1.14
  -2   3  -8   -0.54    0.68
  -2   3  -9    1.17    0.57
  -2   3 -10   -0.25    0.96
  -2   3 -11    0.09    0.98
  -2   3 -12   -2.02    1.11
  -2   3 -13    0.34    1.14
   2  -2 -12   -0.65    1.14
   2  -2 -12   -2.84    2.25
   2  -2 -11    1.06    1.02
   2  -2 -11   -1.34    1.98
   2  -2 -10    2.12    1.04
   2  -2 -10    2.21    2.08
   2  -2  -9    0.25    0.99
   2  -2  -9    0.20    1.62
  -2   2   8   -0.62    1.32
   2  -2  -8    1.04    1.76
   2  -2  -8    0.88    0.79
  -2   2   7    9.45    1.43
   2  -2  -7    8.30    1.80
   2  -2  -7    8.96    0.94
  -2   2   6    7.29    1.37
   2  -2  -6    7.93    1.63
  -2   2   5    0.88    1.18
   2  -2  -5    0.90    1.38
   2  -2  -5    0.81    0.59
  -2   2   4   24.94    1.54
   2  -2  -4   23.56    1.59
   2  -2  -4   27.43    0.88
  -2   2   3    6.82    1.20
   2  -2  -3    5.98    1.17
   2  -2  -3    6.51    0.64
   2  -2  -2   24.84    1.34
  -2   2   2   28.39    1.57
   2  -2  -2   28.41    0.81
   2  -2  -1   91.46    1.13
   2  -2  -1   84.55    1.50
  -2   2   1   83.62    1.18
  -2   2   1   90.97    2.13
  -2   2   1   85.14    1.11
   2  -2   0   48.79    1.02
  -2   2   0   53.14    1.97
  -2   2   0   53.46    1.01
  -2   2   0   55.00    1.48
  -2   2   0   53.19    1.83
  -2   2   0   52.97    0.88
  -2   2   0   50.85    0.78
  -2   2  -1   36.85    1.81
  -2   2  -1   33.80    0.77
  -2   2  -1   36.43    0.78
  -2   2  -1   38.87    0.95
  -2   2  -2   16.98    0.65
  -2   2  -2   17.08    0.82
  -2   2  -2   20.40    0.81
  -2   2  -2   19.99    1.69
  -2   2  -3    3.99    0.66
   2  -2   3    3.65    0.36
  -2   2  -3    3.58    0.75
  -2   2  -4    9.46    0.82
  -2   2  -4    9.53    0.80
  -2   2  -5    2.80    0.78
  -2   2  -5    3.11    0.82
  -2   2  -5    2.81    0.35
  -2   2  -5    2.58    0.82
  -2   2  -6    0.23    0.76
  -2   2  -6    0.35    0.76
  -2   2  -6   -0.25    0.88
  -2   2  -6    0.93    0.33
  -2   2  -7   -0.21    0.86
  -2   2  -7    0.31    0.74
  -2   2  -7   -0.17    1.06
  -2   2  -7    0.15    0.38
  -2   2  -8   11.34    0.99
  -2   2  -8    8.25    1.22
  -2   2  -8   10.86    1.05
  -2   2  -9    3.67    1.01
  -2   2  -9    4.07    1.33
  -2   2 -10    0.44    0.96
  -2   2 -10    2.48    1.33
  -2   2 -11    1.44    1.12
  -2   2 -11    1.47    1.45
  -2   2 -12    0.66    1.01
  -2   2 -13   -0.83    1.39
   2  -1 -12   -4.40    1.92
   2  -1 -12    0.34    1.17
   2  -1 -11   -1.01    1.02
   2  -1 -11    0.79    1.97
   2  -1 -10    0.44    0.99
   2  -1 -10    2.17    1.87
   2  -1  -9    0.66    0.82
   2  -1  -9    1.61    1.89
   2  -1  -8    1.36    1.74
   2  -1  -8   -0.26    0.80
   2  -1  -7    3.25    0.76
  -2   1   7    3.37    1.27
   2  -1  -7    3.54    1.76
   2  -1  -6    0.19    1.44
  -2   1   6   -0.65    1.10
   2  -1  -6    0.08    0.71
   2  -1  -5    3.96    1.51
   2  -1  -5    2.12    0.68
  -2   1   5    2.05    1.20
   2  -1  -4   46.71    1.85
  -2   1   4   44.18    1.71
   2  -1  -3    9.49    1.32
  -2   1   3   10.12    1.28
   2  -1  -2   36.01    1.49
  -2   1   2   33.75    1.59
   2  -1  -2   40.22    0.89
   2  -1  -1   23.19    0.72
  -2   1   1   21.70    1.45
   2  -1  -1   23.28    1.18
  -2   1   0   54.16    2.03
  -2   1   0   47.54    0.75
   2  -1   0   52.66    1.11
   2  -1   0   51.07    0.77
  -2   1   0   52.82    0.87
  -2   1  -1  160.87    1.46
  -2   1  -1  162.80    1.52
  -2   1  -1  163.26    1.05
  -2   1  -1  167.65    1.31
  -2   1  -1  175.72    2.87
  -2   1  -2   75.99    1.16
  -2   1  -2   83.12    1.28
  -2   1  -2   94.00    2.33
  -2   1  -2   79.08    1.05
  -2   1  -3   67.07    1.15
  -2   1  -3   68.71    1.26
   2  -1   3   63.30    0.86
   2  -1   3   70.88    0.64
  -2   1  -4    2.33    0.75
   2  -1   4    2.16    0.50
  -2   1  -4    2.03    0.72
  -2   1  -5   16.96    0.44
  -2   1  -5   16.74    0.94
  -2   1  -6   16.44    1.05
  -2   1  -6   17.75    0.51
  -2   1  -7   -0.15    0.84
  -2   1  -8   18.66    1.18
  -2   1  -9    3.43    1.09
  -2   1  -9    2.32    1.26
  -2   1 -10   -0.33    1.07
  -2   1 -10    0.45    1.29
  -2   1 -11    1.24    1.18
  -2   1 -11   -0.23    1.62
  -2   1 -12   -0.82    1.66
  -2   1 -12    0.43    1.04
  -2   1 -13   -0.75    1.13
  -2   1 -13    1.54    1.87
   2   0 -12    0.93    1.86
   2   0 -12    3.16    1.16
   2   0 -11    0.10    0.97
   2   0 -11   -2.43    1.92
   2   0 -10    2.27    1.00
   2   0 -10    0.42    1.81
   2   0  -9    2.46    0.91
   2   0  -9    1.87    1.82
   2   0  -8    2.79    1.77
   2   0  -8    3.49    0.93
   2   0  -7    1.69    0.82
   2   0  -7    2.43    1.70
   2   0  -6    1.74    0.70
  -2   0   6    1.76    1.04
   2   0  -6    0.39    1.54
   2   0  -5   -0.53    0.64
  -2   0   5    0.22    1.01
   2   0  -5    0.03    1.41
   2   0  -4   16.90    0.80
  -2   0   4   15.82    1.20
   2   0  -4   18.14    1.61
   2   0  -3   98.36    2.22
   2   0  -3   92.05    1.20
   2   0  -2   19.85    1.40
   2   0  -2   19.21    0.57
  -2   0   1   42.48    1.86
   2   0  -1   41.15    1.41
  -2   0   1   39.91    0.80
  -2   0   0  499.75    4.15
  -2   0   0  478.51    2.08
   2   0   0  503.81    2.94
   2   0   1   79.27    1.19
  -2   0  -1   80.15    1.18
  -2   0  -1   82.92    2.30
  -2   0  -2   31.40    0.98
  -2   0  -2   28.39    0.72
  -2   0  -2   25.87    0.76
   2   0   2   28.62    0.77
   2   0   3    8.63    0.66
  -2   0  -3   10.41    0.61
  -2   0  -3   10.10    0.69
  -2   0  -4   79.83    0.49
  -2   0  -4   80.26    1.08
   2   0   4   83.72    1.30
  -2   0  -4   78.51    1.37
   2   0   5   28.41    1.00
  -2   0  -5   27.40    1.09
  -2   0  -6    2.16    0.82
   2   0   6    2.31    0.74
  -2   0  -7   -0.38    0.93
  -2   0  -8    0.17    0.93
  -2   0  -9    9.77    1.18
  -2   0 -10    4.69    1.18
  -2   0 -11    2.51    1.62
  -2   0 -11    3.27    1.22
  -2   0 -12   -1.45    1.42
  -2   0 -12   -0.52    1.11
  -2   0 -13    1.66    1.05
  -2   0 -13    0.63    1.76
   2   1 -12   -0.93    1.08
   2   1 -12   -3.91    1.98
   2   1 -11    0.94    0.90
   2   1 -11   -0.64    2.01
   2   1 -10    1.96    0.92
   2   1 -10   -0.50    1.79
   2   1  -9    1.36    1.71
   2   1  -9    0.20    0.76
   2   1  -8    4.67    0.83
   2   1  -8    4.77    1.68
   2   1  -7    0.98    0.67
   2   1  -7    1.79    1.66
   2   1  -6    7.92    1.70
   2   1  -6    7.95    0.78
   2   1  -5    2.85    1.50
   2   1  -5    1.52    0.63
   2   1  -4    2.31    1.38
   2   1  -4    1.92    0.56
   2   1  -3    6.93    1.38
   2   1  -3    7.14    0.57
   2   1  -2   21.52    1.45
   2   1  -2   20.42    0.58
   2   1  -1   25.81    1.38
  -2  -1   1   23.48    1.61
  -2  -1   1   27.36    0.69
  -2  -1   0   92.37    2.24
   2   1   0  102.88    1.77
  -2  -1   0  104.22    1.14
  -2  -1  -1    6.13    0.78
   2   1   1    4.64    0.90
   2   1   2   10.31    0.83
   2   1   3   33.91    1.32
   2   1   3   30.69    0.97
   2   1   4    5.96    0.74
  -2  -1  -4    8.99    0.52
   2   1   4    7.46    1.16
  -2  -1  -5    1.10    0.27
  -2  -1  -5    1.03    0.42
  -2  -1  -5    0.68    0.79
   2   1   5    1.57    0.75
  -2  -1  -6    0.53    0.31
  -2  -1  -6    0.05    0.41
   2   1   6    0.27    0.81
  -2  -1  -6    0.32    0.83
  -2  -1  -7    4.14    0.99
   2   1   7    3.17    0.90
  -2  -1  -8    0.51    1.04
   2   1   8    0.45    0.85
  -2  -1  -9   -0.29    1.02
  -2  -1 -10    5.39    1.24
  -2  -1 -11    4.45    1.29
  -2  -1 -12   -0.17    1.16
  -2  -1 -13    0.46    1.25
  -2  -1 -13    1.33    1.92
   2   2 -12    0.39    1.03
   2   2 -12   -1.13    1.74
   2   2 -11    3.28    1.87
   2   2 -11    2.72    1.03
   2   2 -10    1.34    1.00
   2   2 -10    3.95    2.05
   2   2  -9    2.73    1.93
   2   2  -9    1.85    0.78
   2   2  -8    0.66    0.75
   2   2  -8    0.14    1.73
   2   2  -7    0.54    0.65
   2   2  -7    0.31    1.65
   2   2  -6    8.28    0.84
   2   2  -6    9.64    1.69
   2   2  -5   26.01    1.00
   2   2  -5   27.92    1.86
   2   2  -4   -0.58    0.55
   2   2  -4    0.41    1.34
   2   2  -3   13.80    1.48
   2   2  -3   11.00    0.62
  -2  -2   2   43.91    1.47
   2   2  -2   45.81    1.74
   2   2  -2   48.61    0.87
  -2  -2   1   53.48    1.61
   2   2  -1   64.65    1.87
   2   2  -1   58.15    0.79
   2   2   0   86.06    1.85
  -2  -2   0   87.22    1.03
   2   2   0   84.58    0.86
   2   2   1   53.61    1.46
   2   2   2    0.60    0.90
   2   2   2    0.09    0.26
   2   2   3  135.12    1.85
  -2  -2  -3  134.19    0.78
   2   2   4   11.01    0.94
   2   2   4   11.05    0.34
   2   2   4    9.77    1.45
   2   2   5   -0.07    1.35
   2   2   5   -0.12    0.84
   2   2   6   19.16    1.74
   2   2   6   17.31    1.11
   2   2   7   18.80    1.93
   2   2   7   18.88    1.26
   2   2   8    1.69    1.05
   2   2   8    1.83    1.69
  -2  -2  -8    2.38    0.92
   2   2   9    0.09    1.11
  -2  -2  -9    1.68    1.06
  -2  -2 -10    8.73    1.44
  -2  -2 -11    1.96    1.37
  -2  -2 -12    0.32    1.24
  -2  -2 -13   -0.01    1.41
   2   3 -12    1.03    0.93
   2   3 -12    3.22    1.73
   2   3 -11    1.06    0.99
   2   3 -11    1.77    1.80
   2   3 -10    1.48    0.88
   2   3 -10    1.41    1.77
   2   3  -9    1.08    0.87
   2   3  -9    1.64    1.68
   2   3  -8    0.28    0.77
   2   3  -8    2.67    1.74
   2   3  -7    0.61    0.65
   2   3  -7   -0.05    1.58
   2   3  -6    1.44    0.71
   2   3  -6   -0.84    1.47
   2   3  -5   -0.07    1.39
   2   3  -5    0.20    0.58
   2   3  -4    1.52    1.35
   2   3  -4    1.34    0.56
   2   3  -3    3.86    0.60
   2   3  -3    2.80    1.33
  -2  -3   3    2.89    0.85
  -2  -3   2   30.07    1.20
   2   3  -2   34.86    1.71
  -2  -3   2   31.26    0.56
   2   3  -2   34.76    0.88
   2   3  -1   24.18    1.50
   2   3  -1   24.49    0.72
   2   3   0   24.17    0.73
   2   3   0   22.99    1.42
   2   3   0   21.28    0.66
   2   3   1   19.43    1.21
   2   3   1   17.83    0.58
   2   3   1   17.21    0.64
   2   3   2   51.25    1.54
  -2  -3  -2   50.52    0.76
   2   3   3    2.20    0.96
  -2  -3  -3    2.45    0.31
   2   3   4   54.63    1.56
   2   3   5    1.79    1.62
   2   3   5    3.17    0.38
   2   3   5    3.14    0.96
   2   3   6    1.23    1.65
   2   3   6    3.33    1.03
   2   3   7    4.65    1.11
   2   3   7    5.22    2.02
   2   3   8    0.42    1.70
   2   3   8    0.11    1.01
   2   3   9    2.02    1.17
   2   3   9   -1.05    1.98
   2   3  10    2.28    2.17
   2   3  10   -1.02    1.21
  -2  -3 -10    0.74    1.17
   2   3  11    0.10    2.74
  -2  -3 -11    1.72    1.26
  -2  -3 -12    2.91    1.30
   2   3  12    5.22    2.61
  -2  -3 -13    1.62    1.52
   2   3  13    7.71    3.06
   2   4 -11    0.99    0.92
   2   4 -11    6.37    1.82
   2   4 -10   -0.01    0.87
   2   4 -10    4.40    1.70
   2   4  -9   -0.38    1.65
   2   4  -9   -1.13    0.67
   2   4  -8    8.28    1.70
   2   4  -8    5.79    0.84
   2   4  -7    1.05    0.76
   2   4  -7    1.88    1.54
   2   4  -6    9.95    1.68
   2   4  -6    5.97    0.76
   2   4  -5    0.92    0.69
   2   4  -5    0.62    1.48
   2   4  -4    0.99    0.69
   2   4  -4    0.92    1.40
   2   4  -3    0.63    1.36
  -2  -4   3    1.07    0.66
   2   4  -3    1.67    0.60
   2   4  -2    0.72    0.60
   2   4  -2    1.76    1.28
   2   4  -1   25.84    0.86
   2   4  -1   26.96    1.54
   2   4  -1   26.94    0.84
   2   4   0   46.45    0.97
   2   4   0   44.92    1.72
   2   4   0   46.15    1.02
   2   4   1    4.11    0.47
   2   4   1    3.27    0.57
  -2  -4  -1    3.05    0.46
   2   4   1    4.10    1.18
   2   4   2    8.03    1.16
  -2  -4  -2    8.02    0.50
  -2  -4  -3    9.22    0.46
   2   4   3   10.22    1.12
   2   4   4    0.06    1.04
   2   4   5    9.21    1.15
   2   4   5    8.96    0.56
   2   4   6   15.72    0.60
   2   4   6   15.69    2.11
   2   4   6   17.03    1.39
   2   4   7   -0.46    1.78
   2   4   7    1.42    1.13
   2   4   8    0.03    2.07
   2   4   8    1.56    1.12
   2   4   9   -0.27    1.27
   2   4   9    0.95    2.26
   2   4  10   -1.54    2.18
   2   4  10    1.69    1.27
   2   4  11    4.16    2.25
  -2  -4 -11    1.93    1.36
   2   4  12    9.35    2.97
  -2  -4 -12    3.50    1.48
   2   4  13    4.52    3.22
  -2  -4 -13    0.32    1.49
   2   5 -11    0.20    2.01
   2   5 -11   17.58    1.29
   2   5 -10    0.16    0.89
   2   5 -10    2.99    1.91
   2   5  -9   -0.11    0.80
   2   5  -9    0.82    1.65
   2   5  -8    0.35    0.89
   2   5  -8    1.43    1.75
   2   5  -7    2.91    0.87
   2   5  -7    3.86    1.66
   2   5  -6    4.41    0.81
   2   5  -6    3.06    1.62
   2   5  -5   -0.30    0.82
   2   5  -5   -0.10    1.43
   2   5  -4    2.25    0.77
   2   5  -4    3.18    1.43
   2   5  -3    2.70    0.68
   2   5  -3    2.35    1.34
   2   5  -2    4.84    0.62
   2   5  -2    4.54    1.42
   2   5  -2    4.69    0.73
   2   5  -1   11.23    0.69
   2   5  -1   11.50    1.43
   2   5  -1   11.32    0.77
   2   5   0    5.27    0.59
   2   5   0    3.96    0.69
   2   5   0    5.44    1.38
   2   5   1   16.71    1.46
  -2  -5  -1   15.09    0.69
   2   5   1   15.38    0.88
   2   5   2    2.95    1.20
  -2  -5  -2    3.04    0.47
   2   5   3    5.02    1.17
  -2  -5  -3    6.04    0.47
   2   5   4    8.85    1.26
   2   5   5    1.21    1.12
   2   5   6   23.31    1.46
   2   5   7    1.66    2.03
   2   5   7   -0.16    1.20
   2   5   8   15.27    2.26
   2   5   8   14.87    1.38
   2   5   9   -0.65    1.26
   2   5   9   -0.49    2.11
   2   5  10    2.07    2.31
   2   5  10    0.98    1.34
   2   5  11   -0.55    1.41
   2   5  11   -1.88    2.60
   2   5  12   -2.59    2.87
  -2  -5 -12   -0.15    1.35
   2   6 -11    3.11    1.85
   2   6 -11   -0.68    0.96
   2   6 -10    1.66    0.93
   2   6 -10   -0.57    1.69
   2   6  -9    1.02    0.93
   2   6  -9   -0.21    1.57
   2   6  -8    0.57    1.50
   2   6  -8   -0.18    0.83
   2   6  -7   -0.12    1.04
   2   6  -7   -0.59    1.42
   2   6  -6    5.13    0.93
   2   6  -6    4.90    1.63
   2   6  -5    2.90    0.77
   2   6  -5    2.21    1.67
   2   6  -4    1.96    1.43
   2   6  -4    1.20    0.56
   2   6  -3    0.76    0.67
   2   6  -3    0.70    1.39
   2   6  -2    8.29    1.51
   2   6  -2    8.79    0.88
   2   6  -1    0.75    0.71
   2   6  -1    0.98    1.37
   2   6   0    8.20    0.66
   2   6   0    6.91    0.78
   2   6   0    6.59    1.38
   2   6   1   -0.41    1.18
   2   6   1    0.01    0.67
  -2  -6  -1   -0.36    0.53
   2   6   2    0.97    1.25
   2   6   2    0.01    0.67
  -2  -6  -2   -0.56    0.46
   2   6   3    6.04    1.26
  -2  -6  -3    4.43    0.49
  -2  -6  -4    0.00    0.39
   2   6   4   -0.23    1.16
   2   6   5    1.83    1.21
   2   6   6    5.32    1.37
   2   6   7    1.19    1.24
   2   6   8    0.56    1.42
   2   6   9   -0.96    1.34
   2   6   9    1.62    2.59
   2   6  10   -2.41    2.37
   2   6  10    0.32    1.40
   2   6  11    5.08    2.62
   2   6  11    2.40    1.51
   2   6  12    0.50    3.28
   2   7 -10    0.89    1.06
   2   7 -10   -1.86    1.70
   2   7  -9    1.27    0.94
   2   7  -9    4.07    1.60
   2   7  -8    2.02    1.32
   2   7  -8   -0.12    0.91
   2   7  -7   -0.53    0.82
   2   7  -7   -1.18    1.49
   2   7  -6    0.04    0.82
   2   7  -6    1.36    1.50
   2   7  -5    2.25    0.81
   2   7  -5    1.88    1.46
   2   7  -4    1.47    0.93
   2   7  -4    1.92    1.47
   2   7  -3    1.09    1.39
   2   7  -3    1.43    0.80
   2   7  -2    0.72    0.84
   2   7  -2   -0.25    1.37
   2   7  -1    2.03    0.79
   2   7  -1    1.47    1.40
   2   7   0    0.72    0.79
   2   7   0    0.50    1.36
   2   7   1    0.71    1.28
   2   7   1    1.46    0.81
   2   7   2    2.28    1.26
   2   7   2    1.80    0.78
   2   7   3    0.01    1.25
   2   7   4    1.45    1.32
   2   7   5    3.35    1.40
   2   7   6    9.74    1.52
   2   7   7    1.97    1.48
   2   7   8    3.22    1.45
   2   7   9    0.25    1.38
   2   7  10    1.82    1.54
   2   7  11    1.10    1.55
   2   7  11    4.91    1.88
   2   8  -9   -1.74    0.86
   2   8  -8    0.47    1.49
   2   8  -8    0.30    0.87
   2   8  -7   -0.29    1.59
   2   8  -7   -0.60    0.84
   2   8  -6   -0.07    0.97
   2   8  -6    0.73    1.56
   2   8  -5    0.70    0.86
   2   8  -5    1.77    1.62
   2   8  -4    2.64    1.62
   2   8  -4   -0.17    0.78
   2   8  -3    0.58    0.83
   2   8  -3   -0.86    1.44
   2   8  -2    2.76    1.00
   2   8  -2    1.99    1.43
   2   8  -1    0.32    0.82
   2   8  -1    1.19    1.36
   2   8   0    1.84    1.40
   2   8   0    0.47    0.85
   2   8   1    3.50    1.43
   2   8   1    1.54    0.79
   2   8   2    5.81    1.32
   2   8   2    5.28    0.91
   2   8   3   -0.19    1.20
   2   8   4    1.59    1.34
   2   8   5    1.77    1.00
   2   8   6    3.99    1.51
   2   8   7    0.58    1.54
   2   8   8   -0.41    1.50
   2   8   9    1.01    1.43
   2   8  10   -2.74    1.45
   2   8  11    0.74    1.56
   2   8  11    8.78    2.09
   2   9  -8    1.60    0.97
   2   9  -7    0.60    0.84
   2   9  -6   -0.72    0.86
   2   9  -6   -0.20    1.48
   2   9  -5    2.87    1.64
   2   9  -5   -0.22    0.93
   2   9  -4    1.39    0.90
   2   9  -4    0.68    1.60
   2   9  -3    2.03    0.88
   2   9  -3    1.68    1.59
   2   9  -2    0.15    0.89
   2   9  -2   -0.39    1.47
   2   9  -1   -0.93    0.93
   2   9  -1    2.21    1.65
   2   9   0    2.65    0.91
   2   9   0    3.76    1.47
   2   9   1    2.19    1.37
   2   9   1    1.14    0.87
   2   9   2    2.34    1.47
   2   9   2    2.34    0.93
   2   9   3    1.83    1.43
   2   9   4    7.51    1.64
   2   9   5    1.39    1.49
   2   9   6    0.83    1.44
   2   9   7   -1.06    1.65
   2   9   8    1.57    1.65
   2   9   9    3.58    2.01
   2   9  10   -1.98    1.57
   2   9  10   11.04    2.00
   2  10  -7   -0.74    1.01
   2  10  -6   -0.78    0.96
   2  10  -5    0.31    0.95
   2  10  -4    2.56    0.93
   2  10  -4    0.80    1.47
   2  10  -3   -0.02    1.02
   2  10  -3    0.73    1.50
   2  10  -2    2.71    0.97
   2  10  -2   -0.37    1.46
   2  10  -1   -0.09    1.47
   2  10  -1   -2.83    0.86
   2  10   0    1.11    1.50
   2  10   0    0.89    0.96
   2  10   1    1.43    1.53
   2  10   1   -0.57    1.00
   2  10   2    1.95    1.45
   2  10   2   -0.67    0.99
   2  10   3    4.06    1.56
   2  10   4    0.11    1.62
   2  10   5    2.22    1.59
   2  10   6    0.59    1.56
   2  10   7   -0.39    1.57
   2  10   8   -0.79    1.44
   2  10   9   -1.91    1.61
   2  10   9    3.35    2.29
   2  11  -6   -0.15    1.06
   2  11  -5   -0.48    0.99
   2  11  -3    6.65    1.12
   2  11  -2   -0.49    1.01
   2  11  -1   -0.94    1.54
   2  11  -1    0.19    0.93
   2  11   0   -2.32    1.52
   2  11   0    0.58    1.11
   2  11   1    0.09    1.56
   2  11   1    0.63    1.04
   2  11   2    2.40    1.67
   2  11   3    2.05    1.54
   2  11   4    1.27    1.53
   2  11   5   -0.82    1.53
   2  11   6   -1.21    1.72
   2  11   7   -1.90    1.64
   2  12  -4    3.48    1.16
   2  12  -3    0.42    1.22
   2  12  -2   -2.57    1.17
   2  12  -1    2.40    1.17
   2  12   0   -0.98    1.19
   2  12   1    0.05    1.55
   2  12   1    0.45    1.13
   2  12   2    1.22    1.55
   2  12   3    2.45    1.65
   2  12   4    0.31    1.65
   2  12   5    4.14    1.76
   2  13   0    0.23    1.37
   2  13   1    0.09    1.30
   2  13   2    3.46    2.11
  -3  12   2    1.10    2.81
  -3  12   1    0.91    1.26
  -3  12   1   -3.79    2.71
  -3  12   0    2.39    2.39
  -3  12   0    1.91    1.21
  -3  12  -1   -1.10    1.28
  -3  12  -2    1.00    1.12
  -3  12  -3   -2.63    1.10
  -3  12  -4   -1.54    1.29
  -3  11   5    3.34    2.56
  -3  11   4    3.07    2.41
  -3  11   3    3.66    2.30
  -3  11   2   -0.89    2.31
  -3  11   1    3.44    1.06
  -3  11   1   10.97    2.36
  -3  11   0    0.65    2.07
  -3  11   0    3.58    1.33
  -3  11  -1    0.58    1.25
  -3  11  -1   -3.31    1.94
  -3  11  -2    5.27    1.31
  -3  11  -3   -0.97    1.06
  -3  11  -4   -0.01    1.17
  -3  11  -5   -1.04    1.22
  -3  11  -6    2.66    1.38
  -3  10   6    6.43    2.46
  -3  10   5    2.78    2.33
  -3  10   4    2.19    2.43
  -3  10   3    0.00    2.17
  -3  10   2   -1.46    2.02
  -3  10   1    1.77    2.06
  -3  10   1    2.10    1.09
  -3  10   0   -2.70    1.70
  -3  10   0    1.13    1.06
  -3  10  -1    0.45    1.78
  -3  10  -1    3.26    1.13
  -3  10  -2    1.68    1.14
  -3  10  -3    1.42    0.83
  -3  10  -4    1.13    1.26
  -3  10  -5   -1.74    1.00
  -3  10  -6    1.20    1.18
  -3  10  -7    0.03    1.10
  -3  10  -8    2.17    1.14
  -3   9   7   -2.84    2.64
  -3   9   6    0.95    1.94
  -3   9   5    1.00    2.44
  -3   9   4    0.09    2.21
  -3   9   3    4.70    2.35
  -3   9   2    7.29    2.24
  -3   9   1    9.53    2.13
  -3   9   1    8.74    1.10
  -3   9   0   -2.59    0.82
  -3   9   0   -1.40    1.78
  -3   9  -1    2.57    1.01
  -3   9  -1   -0.58    1.72
  -3   9  -2   -0.51    1.70
  -3   9  -2    0.32    0.94
  -3   9  -3   -0.18    1.10
  -3   9  -4    4.28    1.24
  -3   9  -5    1.75    1.06
  -3   9  -6    0.04    1.07
  -3   9  -7    0.84    1.10
  -3   9  -8   -0.43    1.10
  -3   9  -9    1.52    1.00
  -3   8   8   -7.45    2.77
  -3   8   8   -2.80    2.14
  -3   8   7    1.11    3.64
  -3   8   7    3.80    2.17
  -3   8   6   -3.09    2.63
  -3   8   6   -0.92    2.16
  -3   8   5   -0.40    1.92
  -3   8   4    1.29    2.14
  -3   8   3   11.53    2.30
  -3   8   2   12.12    0.91
  -3   8   2   10.96    2.14
  -3   8   1    2.77    0.92
  -3   8   1    3.00    0.99
  -3   8   1    2.95    2.02
  -3   8   0   -0.54    1.58
  -3   8   0    0.85    0.97
  -3   8   0   -1.57    1.61
  -3   8  -1    5.41    1.68
  -3   8  -1    4.69    0.99
  -3   8  -2    2.38    0.96
  -3   8  -2    0.88    1.67
  -3   8  -3   -0.04    0.88
  -3   8  -4   31.44    1.65
  -3   8  -5   -0.60    0.98
  -3   8  -6   -0.39    1.00
  -3   8  -7   -0.61    1.04
  -3   8  -8    0.48    0.98
  -3   8  -9    0.81    1.13
  -3   8 -10    1.35    1.07
  -3   7   9    3.46    2.87
  -3   7   9    0.96    2.26
   3  -7  -9    8.67    2.07
  -3   7   8   -0.76    2.05
  -3   7   8    0.73    2.59
   3  -7  -8    0.46    1.84
  -3   7   7   -2.28    2.55
  -3   7   7    0.44    1.99
  -3   7   6    3.62    2.57
  -3   7   6    3.84    2.20
  -3   7   5    6.25    2.60
  -3   7   5    5.30    2.05
  -3   7   4    3.06    2.30
  -3   7   4    4.85    1.82
  -3   7   3    9.15    2.11
  -3   7   2    0.96    1.78
  -3   7   2    1.77    0.83
  -3   7   1   -0.53    1.75
  -3   7   1    0.72    0.77
  -3   7   1    0.64    0.84
  -3   7   0    4.92    1.61
  -3   7   0    4.02    0.85
  -3   7   0    4.02    1.82
  -3   7  -1    2.38    1.62
  -3   7  -1    4.15    1.79
  -3   7  -1    3.62    0.91
  -3   7  -2    1.52    0.90
  -3   7  -2    0.51    1.70
  -3   7  -2    0.50    1.36
  -3   7  -3    3.09    1.40
  -3   7  -3    2.08    0.86
  -3   7  -4    5.86    1.07
  -3   7  -5    6.22    1.03
  -3   7  -6   12.30    1.18
  -3   7  -7    3.65    1.09
  -3   7  -8    1.60    1.03
  -3   7  -9    0.67    1.17
  -3   7 -10    1.29    1.21
  -3   7 -11    0.95    1.20
  -3   6  10    0.58    2.38
  -3   6  10   -1.29    3.04
   3  -6 -10    5.89    2.17
  -3   6   9   -1.29    2.08
  -3   6   9    1.28    2.91
   3  -6  -9    0.72    2.04
  -3   6   8   -0.59    2.08
  -3   6   8    0.01    2.56
   3  -6  -8   -2.81    1.86
  -3   6   7   -0.87    2.02
   3  -6  -7    1.63    1.78
  -3   6   7    1.19    2.24
  -3   6   6    7.58    2.51
  -3   6   6    9.46    2.13
  -3   6   5   23.69    2.34
  -3   6   5   21.95    2.66
  -3   6   4   40.45    2.79
  -3   6   4   42.47    2.58
  -3   6   3   11.28    2.18
  -3   6   3   15.45    2.18
  -3   6   3   12.48    0.85
  -3   6   2    8.05    1.91
  -3   6   2    6.53    0.78
  -3   6   1    7.83    0.84
  -3   6   1    8.15    1.72
  -3   6   1    5.74    0.83
  -3   6   0    1.05    1.64
  -3   6   0    1.45    0.81
  -3   6   0    0.38    1.49
  -3   6  -1   15.01    1.82
  -3   6  -1   17.69    1.84
  -3   6  -1   18.66    1.12
  -3   6  -2    7.20    1.57
  -3   6  -2   10.47    1.66
  -3   6  -2    8.16    0.93
  -3   6  -3    3.10    1.72
  -3   6  -3    2.19    1.47
  -3   6  -3    1.60    0.93
  -3   6  -4    1.09    0.87
  -3   6  -5   -0.04    0.87
  -3   6  -6   35.92    1.56
  -3   6  -7    7.43    1.25
  -3   6  -8   -0.13    1.12
  -3   6  -9    2.28    0.97
  -3   6 -10    0.01    0.96
  -3   6 -11    0.28    0.96
  -3   6 -12    0.28    1.09
  -3   5  10   -0.28    3.05
   3  -5 -10    0.24    2.17
  -3   5   9    2.38    2.74
   3  -5  -9   -0.69    1.99
  -3   5   9   -1.12    1.98
  -3   5   8    1.65    2.53
  -3   5   8   -3.15    1.75
   3  -5  -8   -0.97    1.77
   3  -5  -7    3.26    1.75
  -3   5   7    1.40    2.34
  -3   5   7    0.49    1.74
  -3   5   6    1.46    2.23
  -3   5   6    4.08    2.01
   3  -5  -6    4.52    1.66
  -3   5   5    6.24    1.99
  -3   5   5    7.24    1.75
   3  -5  -5    6.33    1.36
  -3   5   4    5.11    2.08
  -3   5   4    3.40    1.63
  -3   5   3    0.63    1.75
  -3   5   3    0.62    1.76
  -3   5   2    1.02    1.76
  -3   5   2    1.22    1.71
  -3   5   2    1.45    0.71
  -3   5   1    2.48    1.62
  -3   5   1    4.79    0.80
  -3   5   1    3.66    0.70
  -3   5   0   15.58    1.84
  -3   5   0   11.19    1.89
  -3   5   0   13.82    0.81
  -3   5   0   13.47    0.97
  -3   5   0   13.21    0.85
  -3   5  -1    2.61    1.46
  -3   5  -1    2.38    0.71
  -3   5  -1    3.02    1.60
  -3   5  -2   17.67    1.81
  -3   5  -2   17.25    1.60
  -3   5  -2   15.64    0.94
  -3   5  -3   34.35    2.19
  -3   5  -3   35.96    1.23
  -3   5  -4    0.65    0.53
  -3   5  -4    0.07    0.79
   3  -5   4    0.45    0.41
   3  -5   5   -0.10    0.41
  -3   5  -5   -0.18    0.87
  -3   5  -5    0.27    0.49
  -3   5  -6   44.56    1.63
  -3   5  -7    6.99    1.06
  -3   5  -8   16.18    1.28
  -3   5  -9    1.57    1.01
  -3   5 -10    0.41    1.02
  -3   5 -11    1.24    0.82
  -3   5 -12   -1.82    1.07
   3  -4 -11    2.70    2.10
   3  -4 -10    1.25    1.91
  -3   4   9    0.54    1.77
   3  -4  -9    2.98    1.87
  -3   4   8    5.45    1.97
   3  -4  -8    5.07    2.00
   3  -4  -7   30.31    2.29
  -3   4   7   34.99    2.46
   3  -4  -6   28.71    2.11
  -3   4   6   25.95    2.18
  -3   4   5   16.64    1.93
   3  -4  -5   13.68    1.60
  -3   4   4    4.33    1.81
  -3   4   4    2.98    1.62
   3  -4  -4    1.62    1.31
  -3   4   3    4.25    1.59
   3  -4  -3    7.50    1.23
  -3   4   3    4.84    1.71
  -3   4   2    3.01    1.48
  -3   4   2    2.83    1.61
   3  -4  -2    5.45    0.92
  -3   4   2    3.02    0.69
  -3   4   1   13.22    1.51
  -3   4   1   13.64    1.80
   3  -4  -1   12.49    1.00
  -3   4   1   13.09    0.87
  -3   4   1   12.67    0.78
  -3   4   1   13.19    0.74
  -3   4   0    7.67    1.68
  -3   4   0    7.89    0.72
   3  -4   0    7.81    0.74
  -3   4   0    7.69    0.83
  -3   4   0    7.56    1.65
  -3   4   0    5.70    0.63
  -3   4  -1   35.65    2.15
  -3   4  -1   39.37    1.98
  -3   4  -1   40.85    1.27
  -3   4  -1   37.01    1.05
  -3   4  -2    5.60    1.65
  -3   4  -2    6.43    0.75
  -3   4  -2    5.97    0.68
  -3   4  -3    1.52    0.62
  -3   4  -3    1.90    0.65
  -3   4  -3    2.36    1.73
   3  -4   4    9.08    0.49
  -3   4  -4    9.26    0.66
  -3   4  -4   15.35    1.15
  -3   4  -5   -0.59    0.80
   3  -4   5   -0.08    0.39
  -3   4  -5   -0.20    0.68
  -3   4  -6    1.92    0.82
  -3   4  -6    1.36    0.74
  -3   4  -7    1.24    0.84
  -3   4  -7    1.51    0.75
  -3   4  -8   30.80    1.17
  -3   4  -8   32.42    1.38
  -3   4  -9   11.89    1.18
  -3   4 -10    0.54    1.01
  -3   4 -11    0.30    1.10
  -3   4 -12    1.03    1.09
  -3   4 -13   -0.07    0.99
   3  -3 -11   -0.29    2.23
   3  -3 -10   -1.59    1.81
   3  -3  -9    1.60    1.90
   3  -3  -9   -0.55    1.05
  -3   3   8    1.06    1.64
   3  -3  -8    2.28    1.87
   3  -3  -8   -0.06    0.88
  -3   3   7    9.00    1.83
   3  -3  -7    7.05    1.81
  -3   3   6   29.59    2.06
   3  -3  -6   35.65    2.15
   3  -3  -5    3.97    1.52
  -3   3   5    2.43    1.48
  -3   3   4    1.62    1.61
   3  -3  -4    5.37    1.38
  -3   3   3   15.82    1.74
   3  -3  -3   12.96    1.38
   3  -3  -2    2.22    0.59
  -3   3   2    2.32    0.59
  -3   3   2    2.67    1.45
   3  -3  -2    2.40    1.08
   3  -3  -1   36.95    1.28
  -3   3   1   36.49    0.95
  -3   3   1   33.34    1.63
  -3   3   1   38.70    2.10
  -3   3   1   35.63    1.07
  -3   3   1   39.21    2.20
  -3   3   0   45.61    2.00
  -3   3   0   40.50    1.15
  -3   3   0   45.58    1.59
  -3   3   0   43.47    2.24
   3  -3   0   44.85    1.18
  -3   3   0   43.05    0.97
  -3   3   0   43.25    0.89
  -3   3  -1  120.70    1.43
  -3   3  -1  108.04    2.90
  -3   3  -1  117.13    1.71
  -3   3  -1  111.44    1.40
  -3   3  -1  113.77    1.42
  -3   3  -2   16.56    1.85
  -3   3  -2   16.40    0.97
  -3   3  -2   16.34    0.79
  -3   3  -2   17.06    0.76
  -3   3  -3    6.37    1.68
  -3   3  -3    6.59    0.83
  -3   3  -3    5.36    0.65
  -3   3  -4    0.90    0.80
  -3   3  -4    0.94    0.81
   3  -3   4    0.79    0.38
  -3   3  -5   18.74    1.05
  -3   3  -5   21.89    1.01
   3  -3   5   20.38    0.62
  -3   3  -6    3.70    0.85
  -3   3  -6    3.85    0.83
  -3   3  -7   11.53    0.95
  -3   3  -7   13.24    1.07
  -3   3  -8   13.48    1.05
  -3   3  -8   13.82    1.15
  -3   3  -9    7.46    1.09
  -3   3  -9    7.88    0.96
  -3   3 -10    7.83    1.15
  -3   3 -11    3.03    1.09
  -3   3 -12   -0.22    0.83
  -3   3 -13   -1.00    1.06
   3  -2 -11    0.45    2.21
   3  -2 -10    2.41    2.03
   3  -2  -9    8.01    1.07
   3  -2  -9    8.61    2.06
   3  -2  -8   13.18    2.01
   3  -2  -8   11.59    1.14
  -3   2   8   11.50    1.59
   3  -2  -7   -0.53    1.73
  -3   2   7    0.86    1.45
   3  -2  -7    0.81    0.85
  -3   2   6    0.11    1.24
   3  -2  -6   -0.66    1.52
  -3   2   5    9.13    1.62
   3  -2  -5   13.69    1.71
  -3   2   4    2.09    1.49
   3  -2  -4    2.24    1.49
   3  -2  -3   -0.16    0.58
  -3   2   3    0.51    1.38
   3  -2  -3   -0.71    1.23
  -3   2   2    0.70    1.37
   3  -2  -2    0.09    0.56
   3  -2  -2    0.18    1.13
  -3   2   1   38.82    2.11
   3  -2  -1   48.31    1.06
   3  -2  -1   42.18    1.41
  -3   2   0    1.71    0.51
  -3   2   0    1.55    0.38
  -3   2   0    1.64    1.62
   3  -2   0    3.28    0.80
  -3   2   0    2.00    0.71
  -3   2   0    1.67    0.65
  -3   2  -1    5.80    0.84
  -3   2  -1    6.75    1.78
  -3   2  -1    4.69    0.74
  -3   2  -1    5.81    0.53
   3  -2   1    5.51    0.64
  -3   2  -1    6.66    0.70
  -3   2  -1    6.84    0.50
  -3   2  -2   76.73    0.97
  -3   2  -2   80.30    2.64
  -3   2  -2   73.77    1.36
  -3   2  -2   85.70    1.22
  -3   2  -2   74.33    1.20
  -3   2  -3   54.39    1.30
  -3   2  -3   58.42    1.31
  -3   2  -3   53.00    1.08
   3  -2   4   38.76    0.65
  -3   2  -4   38.17    1.22
   3  -2   4   36.10    0.69
  -3   2  -4   36.48    1.06
  -3   2  -5    2.48    0.82
  -3   2  -5    2.33    0.82
  -3   2  -6    2.49    0.80
  -3   2  -6    1.75    0.87
  -3   2  -7   12.85    1.02
  -3   2  -7   13.03    1.09
  -3   2  -8   43.46    1.43
  -3   2  -8   44.02    1.55
  -3   2  -9    0.84    0.96
  -3   2  -9   -0.24    0.90
  -3   2 -10    9.21    1.05
  -3   2 -10    9.27    1.18
  -3   2 -11    6.54    1.21
  -3   2 -12   -0.59    0.95
  -3   2 -13    1.52    1.15
   3  -1 -11    2.61    2.17
   3  -1 -10    5.64    1.87
   3  -1  -9    8.05    1.09
   3  -1  -9    8.50    2.01
   3  -1  -8   21.17    2.17
   3  -1  -8   22.83    1.24
   3  -1  -7    6.24    0.90
  -3   1   7    6.93    1.40
   3  -1  -7    7.11    1.85
   3  -1  -6    1.82    0.72
  -3   1   6    0.11    1.34
   3  -1  -6   -0.96    1.63
   3  -1  -5    3.73    1.52
  -3   1   5    1.58    1.29
   3  -1  -5    4.48    0.71
   3  -1  -4   -0.24    1.39
   3  -1  -4   -0.04    0.54
   3  -1  -3    7.59    1.38
   3  -1  -2  118.02    2.32
   3  -1  -2  124.90    1.49
  -3   1   1   58.07    2.24
   3  -1  -1   61.70    1.05
   3  -1  -1   59.10    1.64
  -3   1   0    5.03    1.73
   3  -1   0    6.50    0.96
   3  -1   0    6.90    0.53
  -3   1   0    5.50    0.70
  -3   1  -1   21.99    1.88
   3  -1   1   22.56    0.91
   3  -1   1   21.71    0.62
  -3   1  -1   23.35    0.87
  -3   1  -1   20.90    0.50
  -3   1  -2   46.92    2.26
  -3   1  -2   42.15    0.65
  -3   1  -2   46.18    1.23
   3  -1   2   40.19    0.84
  -3   1  -2   43.74    1.07
  -3   1  -2   46.12    0.80
  -3   1  -3   14.05    1.02
  -3   1  -3   12.91    0.43
  -3   1  -3   12.71    0.80
   3  -1   3   12.07    0.54
  -3   1  -3   14.51    0.73
   3  -1   4    6.78    0.29
  -3   1  -4    6.76    0.77
  -3   1  -4    5.91    0.91
  -3   1  -4    6.74    0.75
   3  -1   4    6.27    0.57
  -3   1  -5   15.16    0.85
  -3   1  -5   14.99    1.01
   3  -1   5   13.28    0.74
  -3   1  -5   14.44    0.91
  -3   1  -6    2.33    0.93
   3  -1   6    2.53    0.62
  -3   1  -6    2.12    0.77
  -3   1  -7    2.13    0.94
  -3   1  -7    1.00    0.87
  -3   1  -8    1.06    0.92
  -3   1  -8   -0.07    0.92
  -3   1  -9    0.85    0.95
  -3   1 -10   17.77    1.31
  -3   1 -11    0.31    1.11
  -3   1 -12    0.35    1.17
  -3   1 -13   -0.19    1.11
   3   0 -11    2.59    2.05
   3   0 -10    0.65    2.03
   3   0  -9    1.21    1.76
   3   0  -9   -0.30    0.84
   3   0  -8   -1.08    0.77
   3   0  -8   -1.24    1.77
   3   0  -7    0.89    0.75
   3   0  -7    1.20    1.59
   3   0  -6    0.64    0.66
   3   0  -6   -0.59    1.63
   3   0  -5    0.02    0.60
   3   0  -5    0.29    1.57
   3   0  -4    0.09    0.49
   3   0  -4    1.35    1.50
   3   0  -3   16.03    0.63
   3   0  -3   19.16    1.61
   3   0  -2    0.07    0.34
   3   0  -2    0.52    1.21
  -3   0   2    0.69    1.49
  -3   0   1    8.13    1.64
   3   0  -1    8.68    1.21
  -3   0   1    9.82    0.69
  -3   0   0    3.17    1.54
  -3   0   0    2.14    0.67
   3   0   0    1.70    1.09
  -3   0  -1   47.13    2.25
  -3   0  -1   49.38    1.19
   3   0   1   50.19    1.29
   3   0   2   13.81    0.42
   3   0   2   15.14    0.82
  -3   0  -2   15.16    0.96
  -3   0  -2   16.69    0.57
   3   0   3    0.46    0.61
  -3   0  -3    0.09    0.54
  -3   0  -3   -0.34    0.84
  -3   0  -3   -0.20    0.58
   3   0   4  192.84    1.94
  -3   0  -4  183.56    2.17
  -3   0  -4  177.82    1.77
   3   0   4  182.47    1.84
  -3   0  -4  179.97    1.91
   3   0   5   37.40    1.28
   3   0   5   36.99    1.09
  -3   0  -5   34.53    0.94
  -3   0  -5   36.44    1.18
  -3   0  -6    3.01    0.81
  -3   0  -6    2.62    0.55
   3   0   6    2.42    0.71
  -3   0  -7    4.69    0.96
   3   0   7    3.77    0.81
  -3   0  -7    2.73    0.62
  -3   0  -8    0.39    0.88
   3   0   8   -0.11    0.77
  -3   0  -9   -1.10    0.99
  -3   0 -10   11.44    1.32
  -3   0 -11    4.84    1.22
  -3   0 -12   11.26    1.44
  -3   0 -13    0.71    1.17
   3   1 -11    7.27    2.12
   3   1 -10    7.58    2.25
   3   1  -9    1.74    2.05
   3   1  -9    0.81    0.83
   3   1  -8    0.08    0.65
   3   1  -8    1.21    1.87
   3   1  -7    2.08    1.73
   3   1  -7    0.20    0.67
   3   1  -6    0.53    0.63
   3   1  -6    1.06    1.70
   3   1  -5   -0.39    0.58
   3   1  -5   -1.25    1.58
   3   1  -4   26.89    0.83
   3   1  -4   30.15    1.88
   3   1  -3  234.59    3.40
  -3  -1   3  228.36    3.51
   3   1  -3  226.08    1.74
   3   1  -2   18.96    1.54
   3   1  -2   15.93    0.49
  -3  -1   2   17.35    1.55
   3   1  -1    6.23    1.27
  -3  -1   1    5.42    1.43
  -3  -1   1    5.77    0.64
  -3  -1   0   34.16    0.96
   3   1   0   36.10    1.48
  -3  -1   0   31.68    1.94
  -3  -1  -1    0.37    0.76
  -3  -1  -1   -0.06    1.62
   3   1   1    0.45    0.96
  -3  -1  -2    0.23    0.82
   3   1   2   -0.03    0.84
  -3  -1  -3    9.40    0.97
   3   1   3    7.45    0.81
   3   1   4   50.15    1.28
  -3  -1  -4   48.34    1.16
   3   1   5   58.33    1.72
   3   1   5   57.41    1.43
  -3  -1  -5   53.88    1.31
   3   1   6   43.18    1.73
  -3  -1  -6   41.15    0.92
   3   1   6   44.42    1.40
  -3  -1  -6   41.79    1.37
  -3  -1  -7    2.02    0.98
   3   1   7    1.32    1.38
   3   1   7    1.88    0.87
  -3  -1  -8    1.71    1.03
   3   1   8    1.50    0.92
   3   1   8    2.07    1.40
  -3  -1  -9    0.67    1.15
   3   1   9    0.16    0.90
  -3  -1 -10    1.18    1.14
  -3  -1 -11    0.42    1.20
  -3  -1 -12    1.29    1.23
  -3  -1 -13    3.06    1.30
   3   2 -11    2.94    1.82
   3   2 -10    3.91    2.13
   3   2  -9    5.09    0.96
   3   2  -9   10.21    2.27
   3   2  -8    1.78    0.79
   3   2  -8    2.66    1.83
   3   2  -7    0.13    0.68
   3   2  -7    0.46    1.71
   3   2  -6    4.42    0.64
   3   2  -6    4.16    1.68
   3   2  -5    0.77    0.51
   3   2  -5   -0.03    1.55
   3   2  -4   38.25    1.97
   3   2  -4   29.92    0.86
  -3  -2   4   29.13    1.59
   3   2  -3    0.99    0.44
  -3  -2   3    0.46    1.23
   3   2  -3    1.05    1.45
  -3  -2   2    0.98    1.24
   3   2  -2    3.22    0.57
   3   2  -2    1.91    1.35
  -3  -2   2    4.85    0.52
  -3  -2   1   37.13    1.80
   3   2  -1   47.31    1.85
  -3  -2   1   47.29    0.92
   3   2  -1   44.24    0.66
  -3  -2   0    1.61    1.43
  -3  -2   0    2.88    0.64
   3   2   0    2.94    1.26
   3   2   0    3.39    0.30
  -3  -2  -1    1.73    0.77
   3   2   1    2.45    1.12
   3   2   2   25.26    1.28
   3   2   3   99.34    0.75
   3   2   3  101.95    1.83
   3   2   4    6.35    0.93
   3   2   5    2.65    0.89
   3   2   6   62.22    2.21
   3   2   6   62.70    1.68
   3   2   7   -0.55    2.55
   3   2   7    0.48    0.96
  -3  -2  -7   -0.76    0.94
   3   2   8    0.37    0.98
   3   2   8    1.71    1.76
  -3  -2  -8    0.00    0.95
  -3  -2  -9    1.42    1.07
   3   2   9    0.16    1.03
   3   2   9   -0.46    1.61
  -3  -2 -10    3.23    1.17
   3   2  10    5.03    1.19
  -3  -2 -11    1.39    1.29
  -3  -2 -12    5.28    1.32
  -3  -2 -13    0.91    1.32
   3   3 -11    3.81    1.99
   3   3 -10   -0.18    1.73
   3   3  -9   -0.65    1.76
   3   3  -8    0.16    0.68
   3   3  -8   -0.92    1.72
   3   3  -7    2.91    0.72
   3   3  -7    2.45    1.59
   3   3  -6    2.71    0.58
   3   3  -6    2.15    1.59
  -3  -3   5    2.99    1.03
   3   3  -5    2.10    0.59
   3   3  -5    4.52    1.68
   3   3  -4    0.75    0.56
   3   3  -4    1.17    1.43
  -3  -3   4   -0.33    1.09
  -3  -3   3    1.67    1.10
   3   3  -3    1.95    0.60
   3   3  -3    1.74    1.45
  -3  -3   2    5.16    1.24
   3   3  -2    6.41    1.44
  -3  -3   2    5.42    0.53
   3   3  -2    5.73    0.52
  -3  -3   1  199.69    1.52
  -3  -3   1  197.21    3.09
   3   3  -1  210.19    1.61
   3   3  -1  228.09    3.28
  -3  -3   0   72.21    1.14
   3   3   0   72.38    2.06
   3   3   0   70.08    0.95
   3   3   1   11.54    1.31
   3   3   2    0.05    0.36
   3   3   2   -0.61    1.10
   3   3   3  182.01    2.58
   3   3   4   29.40    1.37
  -3  -3  -5    5.32    0.28
   3   3   5    5.78    0.35
   3   3   5    4.99    1.04
   3   3   6   15.97    1.26
   3   3   7    0.72    1.03
   3   3   7   -2.78    1.88
   3   3   8    4.85    1.83
   3   3   8    6.33    1.21
   3   3   9   10.04    1.38
   3   3   9    8.58    1.84
  -3  -3  -9    9.45    1.33
   3   3  10    3.20    1.14
   3   3  10    2.79    2.05
  -3  -3 -10    3.67    1.11
  -3  -3 -11    4.43    1.32
   3   3  11    5.28    1.37
  -3  -3 -12    2.29    1.31
  -3  -3 -13    0.26    1.45
   3   4 -11    1.23    1.91
   3   4 -10   -1.08    1.78
   3   4  -9    1.65    1.61
   3   4  -8    4.92    0.90
   3   4  -8    5.48    1.65
   3   4  -7    4.36    0.81
   3   4  -7    5.17    1.82
   3   4  -6   26.65    2.11
   3   4  -6   23.46    1.07
   3   4  -5    8.42    1.76
   3   4  -5    6.95    0.78
   3   4  -4    8.64    1.61
   3   4  -4    7.30    0.75
  -3  -4   3    0.98    1.01
   3   4  -3    1.28    0.56
   3   4  -3    0.57    1.53
  -3  -4   2    1.46    0.44
  -3  -4   2    2.07    1.06
   3   4  -2    1.47    1.29
   3   4  -2    2.32    0.56
  -3  -4   1   20.71    0.67
   3   4  -1   25.38    1.71
   3   4  -1   23.45    0.77
   3   4   0   28.53    1.75
   3   4   0   28.29    0.85
   3   4   0   27.70    0.82
   3   4   1  142.82    1.54
   3   4   1  143.36    2.68
   3   4   1  142.80    1.61
   3   4   2    1.55    1.24
   3   4   2    0.41    0.59
   3   4   3    9.96    1.27
   3   4   4    0.92    1.09
  -3  -4  -4    0.28    0.34
   3   4   5   -0.08    1.12
  -3  -4  -5   -0.16    0.28
   3   4   6    1.41    1.15
   3   4   7    3.01    1.22
   3   4   8    2.30    1.24
   3   4   8    2.38    2.07
   3   4   9    0.66    1.19
   3   4   9    1.51    1.81
   3   4  10    0.94    2.16
   3   4  10    0.92    1.21
   3   4  11    2.32    1.37
  -3  -4 -11    0.18    1.19
  -3  -4 -12    0.56    1.36
  -3  -4 -13    1.26    1.26
   3   5 -10   -1.68    1.64
   3   5  -9   -0.17    1.73
   3   5  -8    1.96    1.75
   3   5  -8    0.72    0.70
   3   5  -7   11.27    1.81
   3   5  -7   10.89    1.02
   3   5  -6    0.88    0.82
   3   5  -6   -0.60    1.50
   3   5  -5    1.24    0.72
   3   5  -5    1.12    1.58
   3   5  -4    1.67    0.60
   3   5  -4    1.95    1.57
   3   5  -3    0.49    0.61
   3   5  -3   -1.41    1.53
   3   5  -2    1.27    1.40
   3   5  -2    1.51    0.61
   3   5  -1   16.92    1.75
   3   5  -1   15.35    0.80
   3   5  -1   16.26    0.81
   3   5   0   43.78    1.06
   3   5   0   42.93    2.00
   3   5   0   44.59    1.08
   3   5   1    0.71    0.58
   3   5   1    0.53    0.47
   3   5   1    0.57    1.35
   3   5   2   63.72    2.10
   3   5   3   26.18    1.59
  -3  -5  -3   23.81    0.72
  -3  -5  -4    3.18    0.35
   3   5   4    3.92    1.28
   3   5   5   -0.01    1.18
   3   5   6    0.46    1.08
   3   5   7    4.21    1.35
   3   5   8   34.36    1.95
   3   5   9    5.93    1.53
   3   5   9    2.78    2.24
   3   5  10   -0.50    1.12
   3   5  10   -2.65    2.08
   3   5  11    0.02    1.42
   3   5  11    0.25    2.59
   3   5  12   -0.19    1.41
  -3  -5 -12    0.91    1.44
   3   6 -10    0.24    1.71
   3   6  -9    2.79    1.63
   3   6  -8    1.30    0.93
   3   6  -8    4.29    1.69
   3   6  -7    1.22    0.77
   3   6  -7    2.62    1.76
   3   6  -6    4.58    0.82
   3   6  -6    6.51    1.79
   3   6  -5   21.93    2.09
   3   6  -5   17.19    0.98
   3   6  -4    1.35    0.70
   3   6  -4    1.93    1.64
   3   6  -3    2.05    1.54
   3   6  -3    1.59    0.70
   3   6  -2    1.20    0.68
   3   6  -2    1.46    1.53
   3   6  -1    5.94    0.77
   3   6  -1    5.86    1.64
   3   6   0    1.02    0.67
   3   6   0   -0.60    1.43
   3   6   1   85.68    1.45
   3   6   1   83.34    2.53
   3   6   1   87.62    1.65
   3   6   2    2.35    1.43
   3   6   3    0.50    1.32
  -3  -6  -3    0.40    0.50
   3   6   4    0.35    1.32
  -3  -6  -4   -0.03    0.40
   3   6   5    1.06    1.21
   3   6   6    2.39    1.42
   3   6   7    6.43    1.49
   3   6   8    3.11    1.50
   3   6   9    3.02    1.49
   3   6  10   -0.37    1.50
   3   6  11   -1.28    1.38
   3   6  12   -1.69    1.44
   3   7  -9    3.87    1.84
   3   7  -8    0.53    0.79
   3   7  -8    1.39    1.89
   3   7  -7    0.66    0.84
   3   7  -7   -0.46    1.72
   3   7  -6    1.38    0.83
   3   7  -6   -0.41    1.60
   3   7  -5   22.60    1.95
   3   7  -5   24.22    1.21
   3   7  -4    1.41    1.53
   3   7  -4    0.67    0.71
   3   7  -3    4.33    1.76
   3   7  -3    3.91    0.84
   3   7  -2   10.40    0.92
   3   7  -2   12.27    1.77
   3   7  -1   13.76    1.75
   3   7  -1   14.93    0.98
   3   7   0    3.49    0.81
   3   7   0    4.39    1.51
   3   7   1   16.20    1.78
   3   7   1   14.41    0.99
   3   7   2    1.61    1.43
   3   7   3   30.63    1.87
   3   7   4    3.99    1.46
  -3  -7  -4    2.73    0.47
   3   7   5    1.54    1.47
   3   7   6   15.95    1.70
   3   7   7    3.56    1.63
   3   7   8    0.47    1.51
   3   7   9    0.91    1.51
   3   7  10    0.89    1.45
   3   7  11   -1.19    1.49
   3   8  -9   -2.02    1.73
   3   8  -8   -0.14    1.46
   3   8  -7    1.57    0.87
   3   8  -7    0.80    1.54
   3   8  -6   -0.71    0.82
   3   8  -6    0.88    1.64
   3   8  -5    1.00    1.70
   3   8  -5    3.61    0.93
   3   8  -4    0.14    1.58
   3   8  -4    0.06    0.78
   3   8  -3   16.16    1.94
   3   8  -3   17.64    1.22
   3   8  -2   -0.04    0.77
   3   8  -2    1.06    1.53
   3   8  -1    0.94    0.75
   3   8  -1    1.88    1.55
   3   8   0    1.69    0.79
   3   8   0    1.42    1.55
   3   8   1    0.83    1.46
   3   8   1    7.15    1.10
   3   8   2    4.08    1.58
   3   8   3    5.77    1.56
   3   8   4    4.32    1.58
   3   8   5    9.64    1.73
   3   8   6    5.27    1.61
   3   8   7    5.87    1.77
   3   8   8   -0.49    1.54
   3   8   9   -0.41    1.57
   3   8  10    0.26    1.72
   3   8  11   -2.28    1.59
   3   9  -8    1.20    1.68
   3   9  -7   -1.68    0.89
   3   9  -7   -0.27    1.63
   3   9  -6    1.18    1.65
   3   9  -6    0.39    0.80
   3   9  -5    2.40    1.63
   3   9  -5    0.87    0.99
   3   9  -4    1.88    0.93
   3   9  -4    2.98    1.79
   3   9  -3   29.49    2.31
   3   9  -3   32.65    1.48
   3   9  -2    3.72    0.84
   3   9  -2    0.47    1.63
   3   9  -1    4.96    1.01
   3   9  -1    2.84    1.70
   3   9   0    0.30    1.55
   3   9   0    1.46    0.85
   3   9   1    1.63    1.55
   3   9   1    0.02    0.83
   3   9   2   -0.10    1.56
   3   9   3    0.46    1.43
   3   9   4    5.28    1.75
   3   9   5    2.28    1.60
   3   9   6   10.99    1.67
   3   9   7    1.97    1.56
   3   9   8   -2.80    1.50
   3   9   9    0.59    1.76
   3   9  10    3.26    1.76
   3  10  -7    1.42    1.08
   3  10  -6    1.78    1.75
   3  10  -6   -0.94    1.00
   3  10  -5    0.42    1.06
   3  10  -5    2.39    1.62
   3  10  -4    1.97    0.99
   3  10  -4    2.32    1.79
   3  10  -3    4.30    0.95
   3  10  -3    3.19    1.41
   3  10  -2    0.17    0.98
   3  10  -2    2.38    1.48
   3  10  -1   14.80    2.04
   3  10  -1   12.77    1.24
   3  10   0    7.89    1.90
   3  10   0    5.13    1.10
   3  10   1   -0.57    1.52
   3  10   1    0.91    1.07
   3  10   2    2.61    1.65
   3  10   3    6.51    1.81
   3  10   4    5.21    1.68
   3  10   5   11.93    1.30
   3  10   6    2.96    1.78
   3  10   7   -2.49    1.77
   3  10   8    2.64    1.85
   3  10   9   -0.73    1.81
   3  11  -5    0.72    1.03
   3  11  -4    5.24    1.37
   3  11  -4   -5.25    1.64
   3  11  -3    2.39    1.03
   3  11  -3    0.52    1.57
   3  11  -2    0.18    1.01
   3  11  -2   -0.84    1.54
   3  11  -1    7.40    2.05
   3  11  -1    5.48    1.13
   3  11   0    0.50    1.48
   3  11   0   -0.23    1.11
   3  11   1   -1.04    1.45
   3  11   1    2.57    1.31
   3  11   2   -1.95    1.65
   3  11   3    1.28    1.73
   3  11   4    4.10    1.76
   3  11   5    4.72    1.71
   3  11   6    5.48    1.62
   3  11   7    3.88    1.76
   3  12  -3   -2.54    1.14
   3  12  -2   -3.50    2.20
   3  12  -2    1.24    1.15
   3  12  -1    4.89    1.88
   3  12  -1    7.96    1.76
   3  12   0   -0.86    1.73
   3  12   0    0.78    1.15
   3  12   1    2.78    1.78
   3  12   1    2.28    1.42
   3  12   2   -0.01    1.71
   3  12   3    1.50    1.80
   3  12   4   -1.81    1.62
   3  12   5    4.17    1.87
  -4  11   3   -4.81    2.69
  -4  11   2    1.70    2.74
  -4  11   1    0.53    3.73
  -4  11   1   -0.23    1.18
  -4  11   0   -1.13    2.42
  -4  11   0   -1.74    1.16
  -4  11   0    0.75    1.26
  -4  11  -1    1.81    2.35
  -4  11  -1   -0.73    1.15
  -4  11  -2    0.79    1.17
  -4  11  -3   -2.58    1.08
  -4  11  -4    4.45    1.27
  -4  11  -5    0.78    1.32
  -4  10   5   -5.53    2.64
  -4  10   4    0.96    2.41
  -4  10   3    2.57    2.53
  -4  10   2   -0.62    2.25
  -4  10   1    1.92    2.11
  -4  10   1    1.24    1.00
  -4  10   0    0.19    2.02
  -4  10   0    2.34    1.09
  -4  10   0    1.16    1.14
  -4  10  -1   -3.14    2.26
  -4  10  -1   -0.30    1.08
  -4  10  -2    0.86    1.06
  -4  10  -3    2.63    1.03
  -4  10  -4   12.59    1.49
  -4  10  -5   -0.37    1.19
  -4  10  -6    1.99    1.05
  -4  10  -7   -0.56    1.17
  -4   9   6   -0.27    2.46
  -4   9   5   -3.33    2.40
  -4   9   4   -2.84    2.17
  -4   9   3   -3.33    2.34
  -4   9   2    0.84    2.13
  -4   9   2    4.38    2.34
  -4   9   1   -0.78    2.15
  -4   9   1   -0.39    2.24
  -4   9   1    1.24    0.92
  -4   9   0   -2.97    2.03
  -4   9   0    0.68    1.06
  -4   9   0   -2.47    0.94
  -4   9  -1    0.21    1.09
  -4   9  -1   -2.70    2.00
  -4   9  -2    0.13    1.06
  -4   9  -2   -1.02    1.79
  -4   9  -3    1.09    0.98
  -4   9  -4    2.25    1.05
  -4   9  -5   -0.89    1.05
  -4   9  -6   11.01    1.30
  -4   9  -7   -1.46    1.07
  -4   9  -8    2.01    1.19
  -4   9  -9    0.21    1.13
  -4   8   7    7.34    2.20
  -4   8   7    2.64    3.19
  -4   8   6    4.33    2.69
  -4   8   6    0.47    2.33
  -4   8   5    0.60    2.67
  -4   8   5    7.90    2.43
  -4   8   4    1.05    1.90
  -4   8   3    1.95    2.22
  -4   8   2    0.42    2.31
  -4   8   2    5.22    2.05
  -4   8   2    1.24    0.98
  -4   8   1    1.74    1.98
  -4   8   1    1.67    2.13
  -4   8   1    2.51    0.94
  -4   8   1    3.56    0.98
  -4   8   0   -1.20    1.79
  -4   8   0    0.14    1.87
  -4   8   0    1.36    0.87
  -4   8   0   -0.82    0.90
  -4   8  -1    3.97    1.92
  -4   8  -1    3.77    2.05
  -4   8  -1    1.67    0.91
  -4   8  -1    1.66    1.04
  -4   8  -2    1.22    1.73
  -4   8  -2    2.88    0.99
  -4   8  -3    1.80    1.00
  -4   8  -3    1.96    1.78
  -4   8  -4    0.88    1.01
  -4   8  -5    1.37    1.12
  -4   8  -6   16.73    1.32
  -4   8  -7   -0.31    1.10
  -4   8  -8   -0.17    1.02
  -4   8  -9    2.53    0.96
  -4   8 -10   -0.02    1.01
  -4   7   8   -0.71    2.89
  -4   7   8    2.53    2.41
   4  -7  -8    2.70    2.02
  -4   7   7    0.74    2.69
  -4   7   7   -0.39    2.11
  -4   7   6   -1.46    2.25
  -4   7   6   -0.32    2.25
  -4   7   5    0.61    2.18
  -4   7   5    0.99    2.19
  -4   7   4    4.85    2.20
  -4   7   4    4.23    2.23
  -4   7   3    5.63    2.29
  -4   7   2    0.34    0.82
  -4   7   2    0.29    1.84
  -4   7   1    1.85    1.99
  -4   7   1    0.03    2.12
  -4   7   1    2.38    0.85
  -4   7   1    6.41    0.96
  -4   7   0   10.86    2.11
  -4   7   0   18.09    2.27
  -4   7   0   15.79    1.22
  -4   7   0   13.59    1.10
  -4   7  -1    1.72    1.74
  -4   7  -1    0.10    0.80
  -4   7  -1    0.36    0.91
  -4   7  -2    9.92    2.07
  -4   7  -2    9.98    1.97
  -4   7  -2   12.08    1.03
  -4   7  -3    3.40    0.90
  -4   7  -4    2.11    0.98
  -4   7  -5   10.66    1.27
  -4   7  -6   12.51    1.22
  -4   7  -7    0.88    0.98
  -4   7  -8   10.79    1.36
  -4   7  -9    0.50    1.10
  -4   7 -10    0.59    1.38
  -4   7 -11   -1.88    1.27
  -4   6   9   -2.33    2.53
   4  -6  -9   -0.77    2.17
  -4   6   8    3.99    2.76
  -4   6   8   -0.36    1.90
   4  -6  -8   -0.44    1.94
  -4   6   7    6.99    2.56
  -4   6   7    7.14    2.34
   4  -6  -7    5.64    1.70
  -4   6   6    1.45    2.40
  -4   6   6    4.31    2.11
   4  -6  -6    0.91    1.58
  -4   6   5    0.85    2.18
  -4   6   5   -1.54    2.19
   4  -6  -5    0.25    1.38
  -4   6   4   -0.10    2.01
  -4   6   4    0.30    1.96
  -4   6   3   -2.52    1.95
  -4   6   3   -0.68    1.99
  -4   6   2    1.43    1.73
  -4   6   2   -0.46    1.81
  -4   6   2    0.62    0.82
  -4   6   1    5.97    2.04
  -4   6   1    5.64    2.13
  -4   6   1    4.30    0.79
  -4   6   1    2.67    0.89
  -4   6   0   -0.61    1.86
  -4   6   0    0.24    1.73
  -4   6   0    0.62    0.74
  -4   6   0   -0.36    0.86
  -4   6  -1   -0.43    1.87
  -4   6  -1   -0.32    0.86
  -4   6  -1    0.51    1.67
  -4   6  -1    0.33    0.81
  -4   6  -2    5.62    1.91
  -4   6  -2    6.59    1.08
  -4   6  -2    6.68    0.92
  -4   6  -3    1.37    1.92
  -4   6  -3    1.10    0.79
  -4   6  -4   -0.66    1.66
  -4   6  -4   -0.37    0.81
  -4   6  -5   -0.03    0.84
  -4   6  -6   -0.21    0.95
  -4   6  -7    4.13    1.13
  -4   6  -8    8.99    1.36
  -4   6 -10    1.92    1.06
  -4   6 -11    0.10    1.03
  -4   5   9   -0.35    2.75
  -4   5   9    1.91    2.27
   4  -5  -9   -3.07    1.97
  -4   5   8    5.22    4.33
  -4   5   8    1.13    2.00
   4  -5  -8    4.39    1.96
  -4   5   7    3.01    2.32
  -4   5   7    2.68    1.98
   4  -5  -7    4.39    1.98
  -4   5   6    7.25    2.46
  -4   5   6    8.07    2.33
   4  -5  -6   12.45    2.07
  -4   5   5   10.95    2.38
  -4   5   5    9.55    2.16
   4  -5  -5    9.80    1.73
  -4   5   4   -1.20    1.83
  -4   5   4    1.55    1.96
   4  -5  -4   -0.50    1.44
  -4   5   3   -0.19    1.68
  -4   5   3   -0.30    1.95
   4  -5  -3    0.54    1.17
  -4   5   2   -0.16    1.47
  -4   5   2   -1.21    2.01
  -4   5   1    0.91    1.59
  -4   5   1    1.90    1.75
  -4   5   1    1.08    0.55
  -4   5   1    1.33    0.81
  -4   5   1    1.86    2.02
  -4   5   0   35.07    2.57
  -4   5   0   35.15    2.31
  -4   5   0   34.01    1.33
  -4   5   0   32.07    1.06
  -4   5  -1   46.66    2.72
  -4   5  -1   57.65    2.60
  -4   5  -1   58.99    1.51
  -4   5  -1   54.83    1.38
  -4   5  -2    6.33    1.93
  -4   5  -2    5.81    0.98
  -4   5  -2    6.46    0.79
  -4   5  -3    3.07    1.87
  -4   5  -3    2.61    0.65
  -4   5  -3    2.87    0.76
  -4   5  -4    0.58    2.08
  -4   5  -4    3.29    0.72
  -4   5  -4    3.34    0.85
  -4   5  -5    0.70    0.54
  -4   5  -5    1.21    0.84
   4  -5   5    0.71    0.42
  -4   5  -6    0.80    0.63
  -4   5  -6    1.60    1.02
  -4   5  -7   10.67    1.17
  -4   5  -8   11.50    0.88
  -4   5  -8    8.65    1.50
  -4   5  -9   -0.45    1.08
  -4   5 -10    2.25    1.03
  -4   5 -11    0.26    1.00
  -4   5 -12   -0.42    1.03
   4  -4 -10    0.81    2.23
   4  -4  -9    1.11    2.05
  -4   4   8    2.49    1.89
   4  -4  -8    0.53    1.67
  -4   4   7   -1.43    1.90
   4  -4  -7    2.43    1.90
  -4   4   6    6.75    1.90
   4  -4  -6    6.29    1.63
  -4   4   5    6.48    1.97
   4  -4  -5    6.17    1.61
  -4   4   4   -0.26    1.93
   4  -4  -4    0.56    1.34
  -4   4   3    2.95    1.64
  -4   4   3    3.78    1.91
   4  -4  -3    4.71    1.36
  -4   4   2    0.65    1.80
  -4   4   2   -0.29    2.05
  -4   4   2    1.18    1.37
   4  -4  -2   -0.45    1.07
  -4   4   1    1.62    2.04
  -4   4   1    0.86    1.30
  -4   4   1    1.72    1.89
   4  -4  -1   -0.97    0.85
  -4   4   1   -0.01    0.74
  -4   4   0   -0.75    1.42
  -4   4   0    1.41    1.87
  -4   4   0    1.31    0.52
  -4   4   0    2.47    0.84
  -4   4   0    1.35    0.62
  -4   4  -1    1.43    0.63
  -4   4  -1    1.96    0.63
  -4   4  -1    0.89    1.51
  -4   4  -1    1.60    0.84
  -4   4  -2   62.44    2.86
  -4   4  -2   66.86    1.27
  -4   4  -2   62.31    1.64
  -4   4  -2   63.74    1.32
  -4   4  -2   61.97    1.31
  -4   4  -3    2.51    1.88
  -4   4  -3    1.42    0.71
  -4   4  -3    1.00    0.92
  -4   4  -3    1.13    0.67
  -4   4  -4    8.42    0.76
  -4   4  -4    9.51    0.90
  -4   4  -4    5.41    1.86
  -4   4  -5    2.04    0.72
  -4   4  -5    1.55    0.83
   4  -4   5    1.27    0.39
  -4   4  -6    1.72    0.89
  -4   4  -6    0.72    0.82
  -4   4  -7    9.23    1.05
  -4   4  -7   10.08    1.00
  -4   4  -8   10.08    1.07
  -4   4  -8   12.76    1.12
  -4   4  -9    5.43    1.02
  -4   4  -9    1.93    0.84
  -4   4 -10    1.59    1.00
  -4   4 -11    0.00    0.99
  -4   4 -12    0.42    0.89
   4  -3 -10    2.09    2.11
   4  -3  -9    6.79    2.24
   4  -3  -8    8.17    2.18
  -4   3   8    8.85    1.97
   4  -3  -7    1.50    1.76
  -4   3   7    1.29    1.89
  -4   3   6    2.38    1.89
   4  -3  -6    1.27    1.65
   4  -3  -5    6.66    1.66
  -4   3   5    4.65    1.87
  -4   3   4    0.87    1.59
   4  -3  -4   -0.01    1.29
   4  -3  -3   -0.17    1.28
  -4   3   3   -0.07    1.73
  -4   3   2   17.43    2.24
  -4   3   2   17.72    1.93
   4  -3  -2   18.54    1.43
  -4   3   1   35.89    2.44
  -4   3   1   31.63    1.69
   4  -3  -1   34.59    1.36
  -4   3   0   19.04    2.21
  -4   3   0   16.36    1.30
  -4   3   0   16.90    0.77
   4  -3   0   19.09    0.99
  -4   3   0   16.99    1.04
  -4   3   0   18.10    0.63
  -4   3  -1    1.01    0.46
  -4   3  -1    1.13    0.54
  -4   3  -1    0.81    1.85
  -4   3  -1    1.01    0.81
  -4   3  -1    0.92    0.64
   4  -3   1    0.97    0.61
  -4   3  -2    6.38    2.03
  -4   3  -2    4.25    0.74
  -4   3  -2    4.54    0.58
  -4   3  -2    4.02    0.86
  -4   3  -2    5.30    0.62
  -4   3  -3   16.17    0.60
  -4   3  -3   16.34    2.22
  -4   3  -3   15.34    1.05
  -4   3  -3   14.33    0.87
  -4   3  -3   15.74    0.82
  -4   3  -4   32.89    1.25
  -4   3  -4   35.78    1.35
  -4   3  -4   39.15    1.20
  -4   3  -4   34.14    1.05
  -4   3  -5    0.13    0.71
  -4   3  -5    0.04    0.92
  -4   3  -5    0.06    0.86
   4  -3   5    0.03    0.29
  -4   3  -6    1.30    0.77
  -4   3  -6    0.47    1.12
  -4   3  -7    1.33    0.89
  -4   3  -7    1.18    0.94
  -4   3  -8    4.61    0.97
  -4   3  -8    3.94    1.00
  -4   3  -9    2.49    0.99
  -4   3  -9    0.35    0.85
  -4   3 -10    5.53    1.10
  -4   3 -10    3.93    0.92
  -4   3 -11    0.22    1.08
  -4   3 -12    1.20    1.10
  -4   3 -13    0.72    0.96
   4  -2 -10    2.88    1.93
   4  -2  -9   -0.04    1.84
   4  -2  -8    3.40    1.99
   4  -2  -7    2.16    1.82
   4  -2  -6    3.01    1.74
   4  -2  -5    1.46    1.63
   4  -2  -4    2.47    1.48
   4  -2  -3   71.29    2.25
  -4   2   2    4.79    1.83
   4  -2  -2    5.38    1.26
  -4   2   1    4.88    1.87
   4  -2  -1    7.42    0.68
   4  -2  -1    9.33    1.15
  -4   2   0   28.76    2.38
   4  -2   0   28.86    0.84
   4  -2   0   29.00    1.22
  -4   2   0   28.20    1.03
  -4   2   0   25.65    0.56
  -4   2  -1    0.80    0.37
  -4   2  -1    1.59    0.80
  -4   2  -1    0.95    0.75
   4  -2   1    0.74    0.66
  -4   2  -1    1.64    1.86
  -4   2  -2    1.70    0.47
  -4   2  -2    1.50    0.75
  -4   2  -2    0.05    2.00
  -4   2  -2    1.33    0.78
  -4   2  -2    1.91    0.50
   4  -2   2    0.39    0.50
   4  -2   3    2.12    0.39
  -4   2  -3    1.55    2.01
  -4   2  -3    2.86    0.43
  -4   2  -3    3.15    0.60
  -4   2  -3    2.94    0.90
  -4   2  -3    3.35    0.75
  -4   2  -4   65.13    0.96
  -4   2  -4   62.90    1.62
  -4   2  -4   58.75    1.42
  -4   2  -4   59.40    1.25
  -4   2  -5   27.02    1.28
  -4   2  -5   29.29    1.19
  -4   2  -5   26.06    1.05
  -4   2  -6    3.75    0.81
  -4   2  -6    4.53    1.01
  -4   2  -6    3.85    0.85
  -4   2  -7    1.92    0.84
  -4   2  -7    2.59    0.98
  -4   2  -7    2.03    0.83
  -4   2  -8    0.09    0.92
  -4   2  -8   -0.18    0.83
  -4   2  -9    0.04    0.93
  -4   2  -9    2.11    0.93
  -4   2 -10    0.94    1.03
  -4   2 -10    2.15    0.94
  -4   2 -11    0.96    1.27
  -4   2 -11   -0.35    0.99
  -4   2 -12    2.80    1.13
  -4   2 -13   -0.81    1.05
   4  -1 -11    2.80    2.28
   4  -1 -10    4.50    2.27
   4  -1  -9    3.35    1.91
   4  -1  -8    0.54    1.89
   4  -1  -7    0.97    1.81
   4  -1  -6   -0.87    1.67
   4  -1  -5   -0.28    1.57
   4  -1  -4    0.39    1.48
  -4   1   3   64.04    2.73
   4  -1  -3   70.28    2.24
   4  -1  -2    1.10    0.64
  -4   1   2    2.34    1.75
   4  -1  -2    3.42    1.32
  -4   1   1   15.68    2.02
   4  -1  -1   18.23    0.78
   4  -1  -1   16.72    1.30
   4  -1   0   35.26    1.41
  -4   1   0   34.77    2.35
   4  -1   0   39.32    0.87
  -4   1   0   39.93    1.09
  -4   1  -1    0.43    0.75
  -4   1  -1    0.86    1.82
   4  -1   1    0.94    0.78
  -4   1  -1   -0.04    0.24
   4  -1   1    0.08    0.44
  -4   1  -2    0.73    2.20
  -4   1  -2    0.13    0.87
  -4   1  -2    1.00    0.49
   4  -1   2    0.31    0.63
  -4   1  -3   52.78    1.47
   4  -1   3   47.41    0.99
  -4   1  -3   52.70    1.32
  -4   1  -3   55.69    1.03
   4  -1   4    2.07    0.55
  -4   1  -4    1.70    0.63
  -4   1  -4    1.35    0.92
  -4   1  -4    1.75    0.75
  -4   1  -5   11.14    1.16
  -4   1  -5    9.62    0.86
   4  -1   5    9.44    0.68
  -4   1  -5   10.81    0.84
  -4   1  -6   71.73    1.80
   4  -1   6   68.46    1.33
  -4   1  -6   69.42    1.50
  -4   1  -6   70.49    1.61
   4  -1   7    1.23    0.67
  -4   1  -7    1.91    0.98
  -4   1  -7    0.57    0.74
  -4   1  -7    1.00    0.89
  -4   1  -8    0.42    0.96
  -4   1  -8   -0.92    0.72
  -4   1  -8   -0.52    0.83
  -4   1  -9    0.26    1.03
  -4   1  -9   -0.18    0.93
  -4   1 -10    1.00    1.06
  -4   1 -10   -0.40    0.93
  -4   1 -11    7.11    1.23
  -4   1 -11    6.59    1.26
  -4   1 -12    0.97    1.13
  -4   1 -12    2.97    1.16
  -4   1 -13    1.39    1.12
   4   0 -11    3.51    2.13
   4   0 -10   -5.34    1.94
   4   0  -9    7.26    2.25
   4   0  -8    0.89    1.96
   4   0  -7    3.68    1.98
   4   0  -6    5.79    1.67
   4   0  -5    0.97    1.65
  -4   0   4   22.47    2.02
   4   0  -4   26.78    1.91
  -4   0   3    2.63    1.72
   4   0  -3    1.72    1.39
  -4   0   2    0.30    1.59
   4   0  -2    2.00    1.36
  -4   0   1   69.67    2.62
   4   0  -1   75.04    2.01
  -4   0   1   80.15    1.35
  -4   0   0    3.20    1.79
  -4   0   0    4.01    0.77
   4   0   0    3.45    1.15
  -4   0  -1    8.25    2.07
  -4   0  -1    9.02    0.92
   4   0   1    8.86    0.56
   4   0   1    9.52    1.09
  -4   0  -1    8.52    0.81
  -4   0  -2    0.98    0.39
  -4   0  -2    1.84    1.96
  -4   0  -2    1.09    0.92
   4   0   2    1.12    0.39
   4   0   2    0.56    0.78
   4   0   3   42.54    1.16
  -4   0  -3   48.15    1.40
  -4   0  -3   48.26    0.96
   4   0   4    2.22    0.62
  -4   0  -4    3.01    0.66
  -4   0  -4    3.25    1.07
  -4   0  -5    5.47    1.10
   4   0   5    6.25    0.74
  -4   0  -5    7.60    0.80
  -4   0  -5    6.55    0.83
  -4   0  -6    6.61    1.03
  -4   0  -6    9.48    0.81
   4   0   6    8.70    0.84
  -4   0  -6   10.12    0.92
  -4   0  -7    0.66    0.80
   4   0   7    0.22    0.73
  -4   0  -7   -0.84    1.04
  -4   0  -7    0.90    0.64
  -4   0  -8   -1.37    0.95
   4   0   8   -0.41    0.73
  -4   0  -8    1.79    1.00
  -4   0  -9    1.54    1.05
   4   0   9    1.51    0.76
  -4   0 -10    1.28    1.08
  -4   0 -11   -0.40    1.03
  -4   0 -12    0.30    1.12
  -4   0 -13    2.54    1.25
  -4   0 -13   -1.72    1.10
   4   1 -11    9.85    2.01
   4   1 -10    1.47    1.96
   4   1  -9    3.51    2.03
   4   1  -8    4.49    1.85
   4   1  -7    5.98    1.89
   4   1  -6    2.84    1.76
  -4  -1   5    1.14    1.46
   4   1  -5    1.11    1.57
   4   1  -4    5.07    1.55
  -4  -1   4    4.50    1.62
  -4  -1   3    6.85    1.57
   4   1  -3   10.76    1.70
  -4  -1   2   39.83    2.26
   4   1  -2   49.59    2.00
  -4  -1   1   79.29    2.66
   4   1  -1   85.99    2.27
  -4  -1   1   90.27    1.40
  -4  -1   0   30.04    2.13
   4   1   0   32.46    1.60
  -4  -1   0   32.72    1.06
  -4  -1  -1   11.82    0.96
   4   1   1   14.14    1.26
  -4  -1  -1   13.56    2.05
  -4  -1  -2   43.29    1.33
   4   1   2   42.10    1.42
  -4  -1  -2   39.61    0.74
  -4  -1  -3  133.50    2.00
   4   1   3  125.64    2.01
  -4  -1  -3  123.60    1.44
  -4  -1  -4   16.30    1.18
   4   1   4   14.11    0.99
  -4  -1  -4   14.97    0.83
  -4  -1  -5   26.64    1.33
   4   1   5   26.58    1.12
  -4  -1  -5   26.81    1.08
  -4  -1  -6    2.99    0.82
   4   1   6    3.51    0.85
  -4  -1  -7    3.89    0.97
   4   1   7    2.54    0.89
  -4  -1  -8    0.30    0.90
   4   1   8    0.63    0.85
   4   1   9    9.52    1.11
  -4  -1  -9    9.52    1.21
   4   1  10    9.42    1.27
  -4  -1 -10   10.93    1.37
  -4  -1 -11    9.20    1.35
  -4  -1 -12    0.88    1.20
  -4  -1 -13    2.63    1.17
   4   2 -11    1.05    1.99
   4   2 -10   -1.16    1.76
   4   2  -9   -1.29    1.84
   4   2  -8   11.96    2.10
   4   2  -7   17.76    2.12
   4   2  -6    0.57    1.71
  -4  -2   6   -0.07    1.42
  -4  -2   5   17.38    1.89
   4   2  -5   22.03    2.07
  -4  -2   4    6.19    1.52
   4   2  -4    6.83    1.74
  -4  -2   3    7.14    1.49
   4   2  -3    6.40    1.63
  -4  -2   2    0.44    0.60
   4   2  -2    0.37    1.39
  -4  -2   2    0.37    1.39
  -4  -2   1   44.33    2.17
   4   2  -1   47.05    1.97
  -4  -2   1   48.71    1.06
   4   2  -1   41.65    0.54
  -4  -2   0   18.32    0.91
   4   2   0   21.67    1.58
  -4  -2   0   16.27    1.94
  -4  -2  -1   91.64    1.57
   4   2   1   92.86    2.17
  -4  -2  -2    1.83    0.94
   4   2   2    2.18    1.15
  -4  -2  -3   34.01    1.27
   4   2   3   32.89    1.41
   4   2   4   18.51    1.16
   4   2   5   16.34    1.16
   4   2   6    1.10    0.90
  -4  -2  -6   -0.10    0.81
   4   2   7    2.14    0.96
  -4  -2  -7    0.62    0.95
  -4  -2  -8    3.99    1.03
   4   2   8    4.63    1.04
  -4  -2  -9    0.44    1.15
   4   2   9    1.46    1.09
  -4  -2 -10    8.22    1.29
   4   2  10    7.93    1.33
  -4  -2 -11    2.35    1.24
   4   2  11    5.04    1.19
  -4  -2 -12    0.06    1.27
  -4  -2 -13    1.33    1.13
   4   3 -10   -1.25    1.93
   4   3  -9    2.91    1.81
   4   3  -8   -0.57    1.68
   4   3  -7   13.41    2.05
   4   3  -6   11.35    1.97
   4   3  -5    0.63    1.70
  -4  -3   4    0.04    1.38
   4   3  -4    2.48    1.68
  -4  -3   3   -0.33    1.28
   4   3  -3    0.59    1.61
  -4  -3   2   18.95    1.72
   4   3  -2   23.11    1.91
  -4  -3   2   22.17    0.80
   4   3  -2   20.04    0.65
   4   3  -1    0.80    0.33
  -4  -3   1    0.09    1.47
  -4  -3   1   -0.02    0.61
   4   3  -1   -1.15    1.44
  -4  -3   0   35.63    1.05
   4   3   0   36.95    1.86
   4   3   0   37.79    0.70
  -4  -3  -1    0.59    0.78
   4   3   1    0.41    1.30
  -4  -3  -2   63.30    1.50
   4   3   2   67.23    1.99
   4   3   3    5.26    1.23
   4   3   3    5.25    0.39
   4   3   4    1.74    1.12
   4   3   5    1.40    1.03
   4   3   6    3.66    1.09
   4   3   7    4.55    1.15
   4   3   8   13.55    1.41
   4   3   9   18.09    1.58
  -4  -3  -9   14.13    1.31
  -4  -3 -10    0.98    1.24
   4   3  10   -1.12    1.15
  -4  -3 -11   -2.12    1.20
   4   3  11   -0.20    1.29
  -4  -3 -12    0.02    1.26
   4   3  12    8.46    1.27
  -4  -3 -13    0.65    1.38
   4   4 -10    1.95    1.72
   4   4  -9    4.34    1.73
   4   4  -8    0.88    1.75
   4   4  -7    2.00    1.65
   4   4  -6   15.66    1.94
   4   4  -5   45.48    2.51
   4   4  -4    4.95    1.67
   4   4  -3    2.08    1.70
  -4  -4   2    0.88    0.53
  -4  -4   2    2.88    1.32
   4   4  -2    0.58    1.54
   4   4  -2    0.37    0.45
   4   4  -1    0.72    0.39
  -4  -4   1    0.55    0.53
   4   4  -1    0.42    1.48
  -4  -4   0    1.55    0.68
   4   4   0    1.64    0.41
   4   4   0    1.84    1.42
  -4  -4  -1   72.80    1.44
   4   4   1   84.11    2.43
   4   4   1   77.53    1.26
   4   4   2    9.91    0.56
   4   4   2    9.93    1.44
   4   4   3    8.18    1.30
   4   4   3    9.21    0.50
   4   4   4   15.47    1.40
   4   4   5    0.84    1.16
   4   4   6    0.89    1.17
   4   4   7   24.30    1.66
   4   4   8   22.15    1.66
   4   4   9   14.43    1.54
   4   4  10    5.60    1.50
  -4  -4 -10    1.68    1.15
   4   4  11   -1.78    1.47
  -4  -4 -11    0.44    1.19
  -4  -4 -12   -1.10    1.32
   4   4  12    0.24    1.29
  -4  -4 -13    0.90    1.42
   4   5 -10    0.52    1.85
   4   5  -9   -1.41    1.72
   4   5  -8    1.36    1.73
   4   5  -7    0.38    1.72
   4   5  -6    2.69    1.74
   4   5  -5   18.39    2.11
   4   5  -4    1.35    1.79
   4   5  -3   20.89    2.00
   4   5  -2    1.23    0.53
   4   5  -2    1.36    1.60
   4   5  -1   11.59    1.83
   4   5  -1   11.70    0.66
  -4  -5   0   21.46    0.92
   4   5   0   28.95    1.95
   4   5   0   25.60    0.90
   4   5   0   29.22    0.86
   4   5   1    1.91    0.51
   4   5   1    1.53    1.45
   4   5   2    0.65    0.44
   4   5   2    0.25    1.43
   4   5   3    7.52    1.48
   4   5   4    2.93    1.34
   4   5   5    0.87    1.26
   4   5   6    2.28    1.30
   4   5   7    1.08    1.30
   4   5   8    4.29    1.39
   4   5   9    3.53    1.44
   4   5  10   -0.32    1.37
  -4  -5 -11    1.01    1.20
   4   5  11   -4.58    1.33
   4   5  12    1.57    1.45
  -4  -5 -12   -0.05    1.37
   4   6  -9    2.08    1.61
   4   6  -8    2.63    1.84
   4   6  -7    0.07    1.69
   4   6  -6   -0.52    1.68
   4   6  -5   -0.13    1.75
   4   6  -4    6.26    1.73
   4   6  -3   16.59    2.00
   4   6  -2    7.21    1.80
   4   6  -2    6.73    0.74
   4   6  -1    2.75    1.68
   4   6  -1    2.71    0.61
   4   6   0    0.46    0.49
   4   6   0   -0.03    1.60
   4   6   1    1.93    0.59
   4   6   1    2.39    1.58
   4   6   2    6.52    1.65
   4   6   2    8.70    0.60
   4   6   3   -1.44    1.55
   4   6   4   13.86    1.61
   4   6   5   19.75    1.76
   4   6   6   31.22    1.98
   4   6   7   24.88    1.90
   4   6   8   -0.30    1.44
   4   6   9   -0.59    1.45
   4   6  10   -0.81    1.55
   4   6  11   -0.16    1.45
   4   6  12   -2.95    1.59
  -4  -6 -12   -4.25    1.48
   4   7  -9   -4.41    1.79
   4   7  -8    1.52    1.61
   4   7  -7   -0.14    1.58
   4   7  -6   -0.92    1.83
   4   7  -5   -0.08    1.74
   4   7  -4    3.77    1.80
   4   7  -3   37.91    2.42
   4   7  -2    3.40    0.73
   4   7  -2    1.78    1.70
   4   7  -1    4.69    0.71
   4   7  -1    3.70    1.71
   4   7   0    1.52    0.73
   4   7   0    2.39    1.70
   4   7   1   -0.20    0.65
   4   7   1    1.17    1.46
   4   7   2    9.15    1.73
   4   7   3    1.90    1.53
   4   7   4    1.10    1.59
   4   7   5    0.95    1.57
   4   7   6   18.17    1.86
   4   7   7    4.27    1.65
   4   7   8   -0.84    1.52
   4   7   9    1.12    1.39
   4   7  10   -2.56    1.44
   4   7  11    2.72    1.55
   4   8  -8   -0.11    1.78
   4   8  -7    3.53    1.79
   4   8  -6    2.48    1.68
   4   8  -4    5.53    1.93
   4   8  -3    1.41    1.79
   4   8  -2    0.49    0.73
   4   8  -2    0.00    1.81
   4   8  -1   10.05    0.98
   4   8  -1    6.80    1.73
   4   8   0    1.27    0.74
   4   8   0    0.94    1.74
   4   8   1    2.85    1.57
   4   8   1    0.94    0.81
   4   8   2   14.54    1.07
   4   8   3   -0.30    1.59
   4   8   4   10.92    1.79
   4   8   5    6.45    1.63
   4   8   6   -1.50    1.55
   4   8   7    2.54    1.59
   4   8   8   -1.20    1.62
   4   8   9   -1.30    1.44
   4   8  10    1.15    1.67
   4   9  -7   -0.23    1.90
   4   9  -6    3.26    1.83
   4   9  -5    4.44    1.66
   4   9  -4   -0.42    1.71
   4   9  -3    0.79    1.79
   4   9  -2    6.19    0.87
   4   9  -1    9.93    1.07
   4   9  -1   10.73    1.99
   4   9   0    1.55    0.80
   4   9   0    0.68    1.65
   4   9   1   -0.20    1.81
   4   9   1    1.22    0.76
   4   9   2    1.07    1.64
   4   9   3    1.23    2.03
   4   9   4   12.19    1.99
   4   9   5    5.72    1.77
   4   9   6   -0.43    1.61
   4   9   7   -2.15    1.58
   4   9   8   -1.49    1.64
   4   9   9   -1.34    1.75
   4  10  -6   -1.73    1.87
   4  10  -5    0.74    1.94
   4  10  -4    1.94    1.73
   4  10  -3    0.27    1.73
   4  10  -2   -1.79    0.90
   4  10  -2    1.21    1.85
   4  10  -1    1.78    1.01
   4  10  -1    1.98    1.66
   4  10   0   -0.22    1.70
   4  10   0    1.38    0.94
   4  10   1    1.47    1.71
   4  10   1    0.74    0.96
   4  10   2    2.68    1.65
   4  10   3    2.03    1.81
   4  10   4   -0.51    1.52
   4  10   5    2.72    1.93
   4  10   6    0.50    1.57
   4  10   7   -0.39    1.78
   4  10   8    2.00    1.73
   4  11  -4   -6.00    1.82
   4  11  -3    1.85    1.94
   4  11  -2   -0.84    1.85
   4  11  -1    0.16    1.54
   4  11  -1    1.23    1.03
   4  11   0    0.01    1.58
   4  11   0   -3.33    1.03
   4  11   1    3.66    1.74
   4  11   1    7.67    1.17
   4  11   2    1.65    1.78
   4  11   3   -0.09    1.85
   4  11   4    0.99    1.83
   4  11   5    0.99    1.81
   4  11   6    1.38    1.74
   4  12  -1    1.11    1.86
   4  12  -1   -0.35    1.20
   4  12   0    2.91    1.80
   4  12   0   -0.51    1.32
   4  12   1    1.79    1.78
   4  12   2    2.51    1.66
   4  12   3    3.28    1.78
   4  12   4   -1.90    1.88
  -5  11   0    8.48    2.88
  -5  11  -1   -0.41    2.75
  -5  11  -1   -0.63    1.44
  -5  11  -2   -3.41    1.57
  -5  11  -3    0.10    1.28
  -5  11  -3   -1.89    1.52
  -5  10   3   -3.36    2.77
  -5  10   3    2.20    2.53
  -5  10   2   -2.58    2.54
  -5  10   2    6.53    2.67
  -5  10   1    0.51    2.52
  -5  10   0    0.50    2.48
  -5  10   0   -0.15    1.29
  -5  10  -1    5.78    2.49
  -5  10  -1    3.80    1.29
  -5  10  -2    0.84    1.28
  -5  10  -3    2.11    1.06
  -5  10  -3    0.69    1.29
  -5  10  -4   -3.55    1.39
  -5  10  -5    2.20    1.17
  -5  10  -6   -0.45    1.13
  -5   9   5    3.00    2.48
  -5   9   4   -6.09    2.95
  -5   9   4    0.32    2.35
  -5   9   3   -5.47    2.41
  -5   9   3   -2.04    2.41
  -5   9   2    2.50    2.32
  -5   9   2    5.55    2.74
  -5   9   1   -1.33    2.45
  -5   9   1    2.20    1.08
  -5   9   0    2.64    2.26
  -5   9   0    0.52    2.25
  -5   9   0    0.39    1.08
  -5   9  -1    1.69    1.92
  -5   9  -1   -2.57    1.06
  -5   9  -2    0.54    0.93
  -5   9  -2   -0.11    1.11
  -5   9  -3    2.66    0.97
  -5   9  -3   -0.22    1.16
  -5   9  -4    2.26    1.12
  -5   9  -5    0.62    0.97
  -5   9  -6    1.79    0.99
  -5   9  -7    2.12    1.21
  -5   9  -8   -0.28    1.16
  -5   8   6   -2.84    3.02
  -5   8   6   -4.55    2.47
  -5   8   5    2.51    2.64
  -5   8   5    6.29    2.47
  -5   8   4   -0.32    2.44
  -5   8   3    1.62    2.44
  -5   8   3   -1.95    2.66
  -5   8   2    4.36    2.08
  -5   8   2    2.26    2.22
  -5   8   1   -1.01    2.18
  -5   8   1    0.03    2.05
  -5   8   1    0.48    1.02
  -5   8   0    2.20    2.00
  -5   8   0   -0.94    2.32
  -5   8   0   -0.30    0.95
  -5   8  -1    2.06    2.01
  -5   8  -1    4.95    2.40
  -5   8  -1   -0.96    0.99
  -5   8  -2   -1.04    0.79
  -5   8  -2    0.52    1.00
  -5   8  -3    0.13    0.73
  -5   8  -3    1.18    1.02
  -5   8  -4    2.55    1.22
  -5   8  -4    0.32    1.23
  -5   8  -5    0.69    0.97
  -5   8  -6   -0.18    1.05
  -5   8  -7    0.38    1.01
  -5   8  -8    1.42    0.92
  -5   8  -9   -0.40    1.16
  -5   7   7    1.33    2.90
  -5   7   7    4.98    2.47
  -5   7   6   -0.37    2.69
  -5   7   6   23.08    1.92
  -5   7   5   -1.34    2.77
  -5   7   5    0.37    2.35
  -5   7   4    4.83    2.17
  -5   7   4    2.01    2.21
  -5   7   3   -2.26    2.26
  -5   7   3    1.19    2.20
  -5   7   2   -2.91    2.35
  -5   7   2    1.33    2.31
  -5   7   1   -1.71    2.09
  -5   7   1    0.57    2.17
  -5   7   1    1.43    0.87
  -5   7   0   -0.93    2.38
  -5   7   0   -2.92    2.01
  -5   7   0    0.34    0.83
  -5   7  -1    1.20    1.98
  -5   7  -1    0.12    0.92
  -5   7  -2    3.14    0.81
  -5   7  -2    0.24    2.00
  -5   7  -2    1.90    1.03
  -5   7  -3   -0.17    0.82
  -5   7  -3    1.14    2.00
  -5   7  -3   -1.31    1.09
  -5   7  -4    0.56    1.10
  -5   7  -4    0.71    0.71
  -5   7  -5    0.01    0.91
  -5   7  -6    0.65    0.86
  -5   7  -7   -0.37    1.02
  -5   7  -8   -0.97    0.82
  -5   7  -9    1.11    1.08
  -5   7 -10    0.42    1.12
  -5   6   8    6.16    3.01
  -5   6   8    3.92    2.47
  -5   6   7   -4.84    2.67
  -5   6   7    2.95    2.32
  -5   6   6   -2.57    2.30
  -5   6   6    3.10    1.95
  -5   6   5    0.83    2.61
  -5   6   5    1.94    2.09
  -5   6   4    4.58    2.15
  -5   6   4    2.61    2.33
  -5   6   3    2.56    2.27
  -5   6   3   -1.25    1.96
  -5   6   3    5.17    2.40
  -5   6   2   -1.20    2.18
  -5   6   2    0.83    2.02
  -5   6   1   -0.83    2.30
  -5   6   1    2.40    2.03
  -5   6   1    0.89    0.91
  -5   6   0   -0.42    2.11
  -5   6   0    2.20    1.00
  -5   6  -1    1.00    2.18
  -5   6  -1    1.44    1.00
  -5   6  -2    0.99    2.15
  -5   6  -2    0.11    0.97
  -5   6  -3    0.65    0.81
  -5   6  -3    0.64    2.12
  -5   6  -3    0.90    1.08
  -5   6  -4    0.14    1.96
  -5   6  -4   -0.17    1.07
  -5   6  -4    0.28    0.78
  -5   6  -5    0.59    1.10
  -5   6  -5    0.92    0.71
  -5   6  -5    0.83    0.84
  -5   6  -6    1.26    0.87
  -5   6  -7    2.47    0.94
  -5   6  -8    0.74    0.88
  -5   6  -9    0.77    1.17
  -5   6 -10    0.15    1.20
  -5   6 -11   -2.78    1.13
  -5   5   8    3.03    3.20
  -5   5   8   -2.76    2.12
   5  -5  -8   -3.40    2.14
  -5   5   7    2.08    2.58
  -5   5   7    4.22    2.27
   5  -5  -7   -0.52    1.87
  -5   5   6   -2.24    2.45
  -5   5   6    2.84    2.23
   5  -5  -6    2.21    1.90
  -5   5   5    2.53    2.07
  -5   5   5    3.40    2.12
  -5   5   4    2.20    1.88
  -5   5   4    3.38    1.90
  -5   5   3    5.53    2.23
  -5   5   3    2.42    1.78
  -5   5   3    4.18    2.12
  -5   5   2   -0.09    2.14
  -5   5   2   -1.01    1.57
  -5   5   2    0.62    1.94
  -5   5   1    0.85    2.24
  -5   5   0   -0.01    0.85
  -5   5   0    2.42    2.06
  -5   5  -1    0.80    2.08
  -5   5  -1    0.31    0.88
  -5   5  -2    3.82    1.30
  -5   5  -2    1.54    0.94
  -5   5  -3   -0.01    2.17
  -5   5  -3   -0.33    1.01
  -5   5  -3    0.12    0.75
  -5   5  -3    0.17    0.57
  -5   5  -4   -0.71    2.10
  -5   5  -4    0.44    0.69
  -5   5  -4   -0.37    0.99
  -5   5  -4    0.65    0.78
  -5   5  -5   -0.34    0.70
  -5   5  -5   -0.36    1.00
  -5   5  -5    0.14    0.81
  -5   5  -6    1.51    0.72
  -5   5  -6    1.97    1.04
  -5   5  -6    3.73    0.95
  -5   5  -7    0.66    1.04
  -5   5  -7    0.08    1.09
  -5   5  -8    0.25    1.06
  -5   5  -9    0.88    0.93
  -5   5  -9    0.05    0.90
  -5   5 -10    2.15    1.08
  -5   5 -11    0.19    0.91
   5  -4  -9    3.35    2.26
   5  -4  -8    1.70    1.96
   5  -4  -7    2.41    1.66
   5  -4  -6    0.76    1.66
   5  -4  -5    0.46    1.52
   5  -4  -4    1.78    1.70
  -5   4   3    1.31    1.51
  -5   4   3   -0.73    1.83
  -5   4   2    1.69    2.19
  -5   4   2    1.54    1.64
  -5   4   1    0.50    2.06
  -5   4   0    0.97    2.12
  -5   4  -1    1.77    2.13
  -5   4  -1    2.02    0.97
  -5   4  -2    1.52    2.15
  -5   4  -2   -0.42    0.90
  -5   4  -2    0.20    0.77
  -5   4  -3    7.48    2.19
  -5   4  -3    4.35    0.86
  -5   4  -3    4.78    0.66
  -5   4  -3    5.32    1.10
  -5   4  -3    6.17    0.72
  -5   4  -4    0.43    0.76
  -5   4  -4    0.65    0.98
  -5   4  -4    1.20    0.74
  -5   4  -4   -2.17    2.10
  -5   4  -5    1.39    0.80
  -5   4  -5    1.16    0.97
  -5   4  -5    1.78    0.89
  -5   4  -6   -0.36    0.91
  -5   4  -6   -0.02    0.96
  -5   4  -6    0.60    0.72
  -5   4  -7    1.54    0.86
  -5   4  -7    1.31    0.93
  -5   4  -7   -0.09    1.04
  -5   4  -8    0.53    0.91
  -5   4  -8   -1.24    0.88
  -5   4  -8   -0.09    1.06
  -5   4  -9    1.34    0.93
  -5   4  -9    1.70    0.91
  -5   4  -9    1.78    1.01
  -5   4 -10   -1.81    0.90
  -5   4 -10   -2.71    0.99
  -5   4 -10   -0.42    0.92
  -5   4 -11   -0.90    0.96
  -5   4 -12   -1.35    0.98
   5  -3  -9    3.96    2.11
   5  -3  -8   -6.99    2.24
   5  -3  -7   -0.05    2.01
   5  -3  -6    3.43    1.96
   5  -3  -5    3.10    1.57
  -5   3   4    1.18    2.04
   5  -3  -4    0.25    1.34
  -5   3   3    0.47    1.97
   5  -3  -3    1.47    1.33
  -5   3   2   -1.03    2.05
   5  -3  -2    1.41    1.24
  -5   3   1    1.42    2.01
   5  -3  -1   -0.05    1.08
  -5   3   0    5.92    2.28
  -5   3  -1    0.64    2.23
  -5   3  -1    0.77    0.82
  -5   3  -2    4.06    2.35
  -5   3  -2    6.16    0.88
  -5   3  -2    4.37    0.62
  -5   3  -2    4.56    0.95
  -5   3  -3    0.98    0.54
  -5   3  -3    0.50    0.81
  -5   3  -3    0.03    2.22
  -5   3  -3    0.39    0.95
  -5   3  -3    0.52    0.60
  -5   3  -4   -0.24    0.77
  -5   3  -4   -0.02    0.69
  -5   3  -4   -0.23    0.93
  -5   3  -5    1.45    0.77
  -5   3  -5    1.65    1.02
  -5   3  -5    0.51    0.80
  -5   3  -6    0.04    0.71
  -5   3  -6   -0.82    1.12
  -5   3  -6   -0.54    0.94
  -5   3  -7    2.20    0.81
  -5   3  -7    1.35    0.93
  -5   3  -7    1.37    0.90
  -5   3  -8    0.25    0.68
  -5   3  -8    1.23    0.96
  -5   3  -8   -0.27    0.91
  -5   3  -9    1.36    0.87
  -5   3  -9    2.31    0.91
  -5   3  -9   -0.08    0.99
  -5   3 -10    0.74    0.90
  -5   3 -10    1.12    0.99
  -5   3 -11   -0.30    0.97
  -5   3 -11    0.47    1.02
  -5   3 -12    1.52    1.08
   5  -2  -9   -1.79    2.19
   5  -2  -8    0.53    2.02
   5  -2  -7   -1.06    1.81
   5  -2  -6   -0.93    1.70
   5  -2  -5    0.16    1.58
  -5   2   4    0.64    2.04
   5  -2  -4    7.09    1.48
  -5   2   3    3.57    2.18
   5  -2  -3    7.56    1.50
  -5   2   2   -0.03    1.78
   5  -2  -2    1.26    1.27
  -5   2   1    1.70    1.86
   5  -2  -1    1.88    1.03
  -5   2   0   21.29    2.53
   5  -2   0   19.15    0.81
   5  -2   0   17.51    1.26
  -5   2   0   18.81    1.05
  -5   2  -1   -0.27    2.02
  -5   2  -1   -0.02    0.82
   5  -2   1   -1.57    0.69
  -5   2  -2    1.82    2.19
  -5   2  -2    1.31    0.84
  -5   2  -3    1.23    0.85
  -5   2  -3    0.34    2.26
  -5   2  -3    0.66    0.88
  -5   2  -4    4.78    1.06
  -5   2  -4    4.27    0.94
  -5   2  -4    6.00    0.71
  -5   2  -5    0.29    1.07
  -5   2  -5   -0.15    0.88
  -5   2  -6    2.38    0.76
  -5   2  -6    3.63    1.12
  -5   2  -6    2.36    0.87
  -5   2  -7    2.09    0.79
  -5   2  -7    1.62    1.01
  -5   2  -7   -1.24    0.72
  -5   2  -8   10.62    1.26
  -5   2  -8   10.38    1.09
  -5   2  -8   12.24    1.02
  -5   2  -9    1.40    0.97
  -5   2  -9    0.91    1.00
  -5   2  -9    0.64    0.85
  -5   2 -10   -0.59    0.88
  -5   2 -10    0.91    1.03
  -5   2 -11    1.70    1.12
  -5   2 -11    2.93    1.18
  -5   2 -12   -0.14    1.01
  -5   2 -12    0.97    1.18
   5  -1 -10    9.08    2.03
   5  -1  -9    1.83    1.93
   5  -1  -8    6.33    1.98
   5  -1  -7   -3.12    1.97
  -5   1   5   -0.64    2.00
   5  -1  -5    0.12    1.61
  -5   1   4   -0.43    1.91
   5  -1  -4    3.03    1.50
  -5   1   3   -1.34    1.93
   5  -1  -3    2.17    1.39
  -5   1   2    2.10    1.95
   5  -1  -2    4.05    1.35
  -5   1   1   14.66    2.13
   5  -1  -1   17.60    1.45
  -5   1   0    0.77    1.84
  -5   1   0    0.50    0.80
   5  -1   0    0.29    0.45
   5  -1   0    0.13    1.06
  -5   1  -1    7.79    2.17
   5  -1   1    9.94    0.65
   5  -1   1    8.88    1.10
  -5   1  -1    9.85    0.94
  -5   1  -2   -0.64    0.87
  -5   1  -2    1.46    2.05
   5  -1   2   -0.01    0.43
   5  -1   2   -1.95    0.69
  -5   1  -3    8.03    2.29
  -5   1  -3    7.28    1.09
   5  -1   3    7.35    0.70
  -5   1  -4    1.00    0.57
  -5   1  -4    1.83    1.11
  -5   1  -5    0.12    0.69
  -5   1  -5    0.14    1.06
  -5   1  -5    0.47    0.78
  -5   1  -6    1.54    0.79
  -5   1  -6    1.76    1.11
  -5   1  -6    1.36    0.83
  -5   1  -7    1.93    0.84
  -5   1  -7    1.71    0.99
  -5   1  -7    2.68    0.78
  -5   1  -8    0.00    0.88
  -5   1  -8    2.74    0.99
  -5   1  -8    2.69    0.82
  -5   1  -9    1.57    1.02
  -5   1  -9    3.92    1.11
  -5   1 -10   -0.66    0.99
  -5   1 -10    0.14    1.04
  -5   1 -11    1.10    1.17
  -5   1 -11    0.73    1.05
  -5   1 -12    0.49    1.15
  -5   1 -12   -0.80    1.16
  -5   1 -13    0.00    1.10
  -5   1 -13    4.41    1.35
   5   0 -10   -0.07    1.99
   5   0  -9    7.55    2.05
   5   0  -8    9.07    1.97
   5   0  -7    8.88    2.01
  -5   0   6    0.43    1.89
   5   0  -6   -2.99    1.79
  -5   0   5   -0.06    1.85
   5   0  -5    0.13    1.55
  -5   0   4    1.91    1.85
   5   0  -4    2.27    1.49
  -5   0   3   -0.39    1.70
   5   0  -3   -0.08    1.50
  -5   0   2   10.62    2.01
   5   0  -2    7.46    1.48
  -5   0   1    2.07    1.97
  -5   0   1    4.00    0.83
   5   0  -1    3.06    1.26
  -5   0   0    1.57    2.03
  -5   0   0    0.67    0.78
   5   0   0    0.75    1.14
  -5   0  -1   19.42    2.38
   5   0   1   20.09    0.73
   5   0   1   19.58    1.31
  -5   0  -1   20.22    1.05
  -5   0  -2    0.66    0.93
   5   0   2    1.06    0.43
   5   0   2    1.07    0.86
  -5   0  -2    0.91    2.11
   5   0   3    4.38    0.85
  -5   0  -3    4.77    1.04
   5   0   3    4.22    0.38
   5   0   4    0.59    0.68
  -5   0  -4    0.86    0.57
  -5   0  -4    0.61    1.12
   5   0   5    2.04    0.64
  -5   0  -5    2.33    1.17
  -5   0  -5    1.39    0.66
  -5   0  -6   13.30    1.33
   5   0   6   13.03    0.88
  -5   0  -6   14.52    0.99
  -5   0  -7    1.21    0.90
  -5   0  -7    3.04    1.24
  -5   0  -8    1.46    0.85
  -5   0  -8    0.46    1.17
  -5   0  -8    1.24    0.77
  -5   0  -9    0.60    1.06
  -5   0  -9    0.02    1.04
  -5   0 -10    5.52    1.11
  -5   0 -10    3.42    1.20
  -5   0 -11   -0.72    0.98
  -5   0 -11    0.82    1.12
  -5   0 -12    0.56    1.18
  -5   0 -12   -0.13    1.13
  -5   0 -13    0.24    1.18
  -5   0 -13    1.47    1.31
   5   1 -10   -0.69    1.93
   5   1  -9   11.62    2.04
   5   1  -8    1.17    1.83
  -5  -1   7   -0.57    1.97
   5   1  -7    0.79    1.80
  -5  -1   6    0.85    1.86
   5   1  -6   -0.75    1.69
  -5  -1   5    2.84    1.80
   5   1  -5    1.42    1.72
  -5  -1   4    0.50    1.67
   5   1  -4    1.42    1.65
  -5  -1   3    7.67    1.80
   5   1  -3    8.13    1.73
  -5  -1   2    7.97    1.91
   5   1  -2   10.10    1.53
  -5  -1   1   10.75    1.94
   5   1  -1   13.55    1.62
  -5  -1   1   14.43    0.92
  -5  -1   0   -0.44    1.80
  -5  -1   0    0.80    0.80
   5   1   0    0.39    1.25
  -5  -1  -1    0.94    1.89
  -5  -1  -1   -0.08    0.88
   5   1   1    0.63    1.13
  -5  -1  -2   21.50    1.26
   5   1   2   20.06    1.25
  -5  -1  -3    0.78    0.95
   5   1   3    0.32    0.38
   5   1   3    0.03    0.94
   5   1   4    1.51    0.85
  -5  -1  -4    1.74    0.61
  -5  -1  -4    3.61    1.03
  -5  -1  -5   20.09    1.33
   5   1   5   18.60    1.14
  -5  -1  -5   19.11    0.99
  -5  -1  -6    2.24    0.85
   5   1   6    1.70    0.84
  -5  -1  -6    3.23    1.22
  -5  -1  -7   -0.02    0.82
   5   1   7    0.54    0.83
  -5  -1  -7    0.24    1.18
  -5  -1  -8   -0.29    0.93
   5   1   8   -0.68    0.73
  -5  -1  -8   -0.72    1.10
  -5  -1  -9    0.61    1.01
   5   1   9   -0.51    0.80
  -5  -1  -9    0.94    1.28
  -5  -1 -10   -0.36    1.05
  -5  -1 -10    1.26    1.10
  -5  -1 -11   -0.74    1.12
  -5  -1 -11    4.32    1.19
  -5  -1 -12   -0.96    1.24
  -5  -1 -12    2.73    1.14
  -5  -1 -13    2.13    1.10
  -5  -1 -13    3.23    1.44
   5   2 -10    4.30    1.91
   5   2  -9    1.92    1.96
   5   2  -8   -4.13    1.67
   5   2  -7   -0.54    1.79
   5   2  -6    8.40    2.00
  -5  -2   5    5.26    1.77
   5   2  -5    6.71    1.89
  -5  -2   4   -0.61    1.63
   5   2  -4    0.17    1.72
  -5  -2   3    0.60    1.61
   5   2  -3   -0.48    1.54
  -5  -2   2    4.65    0.78
   5   2  -2    5.15    1.49
  -5  -2   2    1.62    1.61
  -5  -2   1   13.54    2.03
   5   2  -1   18.35    1.76
  -5  -2   1   15.04    0.92
  -5  -2   0    1.06    1.91
   5   2   0    0.43    1.31
  -5  -2   0    0.04    0.80
  -5  -2  -1    1.43    0.94
   5   2   1    2.49    1.28
  -5  -2  -2    0.08    0.93
   5   2   2   -0.10    1.11
  -5  -2  -3   12.68    1.16
   5   2   3   14.21    1.28
   5   2   4    0.27    0.96
  -5  -2  -4    0.69    1.08
  -5  -2  -4    0.55    0.65
   5   2   5   -0.21    0.96
  -5  -2  -5   -0.21    1.09
  -5  -2  -5   -0.03    0.73
  -5  -2  -6    0.13    0.86
   5   2   6    0.41    0.93
  -5  -2  -6    1.49    1.14
  -5  -2  -7    0.35    0.89
   5   2   7   -0.02    0.94
  -5  -2  -8    1.21    0.98
   5   2   8    0.74    1.07
  -5  -2  -9    4.57    1.23
   5   2   9    5.07    1.17
  -5  -2 -10   -1.04    1.10
   5   2  10    0.42    1.04
  -5  -2 -11    0.34    1.20
   5   2  11   -1.31    1.06
  -5  -2 -12    2.57    1.30
  -5  -2 -13    0.94    1.25
   5   3  -9    0.35    1.96
   5   3  -8   -0.57    1.73
   5   3  -7   -0.30    1.77
   5   3  -6   -1.21    1.75
   5   3  -5    1.09    1.55
  -5  -3   4    0.54    1.60
   5   3  -4    0.02    1.69
  -5  -3   3    0.60    1.65
   5   3  -3    1.28    1.67
  -5  -3   2    0.59    1.60
  -5  -3   2    0.45    0.66
   5   3  -2    1.14    1.63
  -5  -3   1    1.14    0.72
  -5  -3   1    1.47    1.77
   5   3  -1    4.08    1.61
  -5  -3   0   54.28    2.64
  -5  -3   0   58.74    1.35
   5   3   0   66.97    2.40
  -5  -3  -1    1.90    0.82
   5   3   1    1.38    1.42
  -5  -3  -2    1.20    0.94
   5   3   2    0.44    1.26
  -5  -3  -3   13.56    1.10
   5   3   3   14.75    1.48
  -5  -3  -4   21.27    1.34
   5   3   4   22.27    1.53
   5   3   5    2.42    1.11
   5   3   6    1.39    1.04
   5   3   7    0.05    1.08
  -5  -3  -7   -0.55    0.92
   5   3   8   -0.50    1.08
  -5  -3  -8    1.69    0.97
  -5  -3  -9    0.22    1.14
   5   3   9   -4.97    1.19
  -5  -3 -10    0.27    1.14
   5   3  10    0.17    1.21
  -5  -3 -11   -0.43    1.38
   5   3  11    3.30    1.14
  -5  -3 -12   -0.76    1.19
   5   3  12    0.73    1.37
   5   4  -9   -0.70    1.83
   5   4  -8   -0.51    1.84
   5   4  -7   -0.55    1.96
   5   4  -6    1.62    1.74
   5   4  -5   -0.99    1.87
   5   4  -4    1.74    1.75
   5   4  -3    0.37    1.59
  -5  -4   2    0.78    1.44
   5   4  -2    2.97    1.62
   5   4  -1    4.98    1.71
  -5  -4   1    3.03    0.68
  -5  -4   0    0.74    0.70
   5   4   0    0.71    1.47
  -5  -4  -1   -1.28    0.86
   5   4   1   -0.22    1.46
  -5  -4  -2    2.06    0.96
   5   4   2    2.06    0.48
   5   4   2    3.16    1.46
   5   4   3    4.95    1.41
  -5  -4  -3    3.63    1.03
   5   4   4    1.25    1.27
   5   4   5    0.53    1.25
   5   4   6   -0.60    1.16
   5   4   7    6.21    1.33
   5   4   8    0.84    1.22
   5   4   9   -0.93    1.32
  -5  -4  -9   -0.09    1.15
   5   4  10    0.85    1.29
  -5  -4 -10    0.49    1.12
  -5  -4 -11    1.26    1.32
   5   4  11   -1.77    1.31
  -5  -4 -12    0.05    1.29
   5   4  12    0.09    1.37
   5   5  -9   -1.44    1.77
   5   5  -8   -0.68    1.90
   5   5  -7    1.18    1.89
   5   5  -6    0.25    1.73
   5   5  -5   -0.74    1.73
   5   5  -4   -2.32    1.79
   5   5  -3    5.69    1.82
   5   5  -2   -0.32    1.67
   5   5  -1    0.15    1.75
   5   5   0   -1.42    1.67
  -5  -5  -1    0.21    0.83
   5   5   1    1.44    1.55
  -5  -5  -2   16.65    1.16
   5   5   2   21.76    1.85
   5   5   3    1.98    1.46
   5   5   4    0.24    1.34
   5   5   5   -0.73    1.30
   5   5   6    4.19    1.40
   5   5   7    0.70    1.38
   5   5   9   12.88    1.64
   5   5  10    2.53    1.61
   5   5  11   -1.44    1.36
  -5  -5 -11    1.51    1.20
   5   5  12    0.18    1.49
  -5  -5 -12    2.58    1.41
   5   6  -8   -1.14    1.66
   5   6  -7    3.75    1.68
   5   6  -6   -2.21    1.75
   5   6  -5    0.24    1.79
   5   6  -4   -1.10    1.74
   5   6  -3    0.09    1.71
   5   6  -2    4.11    1.43
   5   6  -1   -0.61    1.74
   5   6   0    3.25    1.73
   5   6   1   10.39    1.84
   5   6   2    0.43    1.61
   5   6   3    5.42    1.69
   5   6   4    5.20    1.67
   5   6   5    5.93    1.60
   5   6   6    1.39    1.53
   5   6   7    0.67    1.48
   5   6   8    2.58    1.48
   5   6   9    0.35    1.37
   5   6  10    0.33    1.37
   5   6  11   -4.24    1.52
   5   7  -7    1.53    1.92
   5   7  -6    1.42    1.87
   5   7  -5    3.65    1.87
   5   7  -4    1.43    1.70
   5   7  -3    0.57    1.64
   5   7  -2    1.07    1.76
   5   7  -1   -1.68    1.67
   5   7   0    6.15    1.76
   5   7   1    0.61    1.94
   5   7   2   -1.22    1.67
   5   7   3    1.64    1.55
   5   7   4    5.52    1.75
   5   7   5    0.26    1.55
   5   7   6    1.03    1.54
   5   7   7   -1.48    1.49
   5   7   9   -0.56    1.64
   5   7  10    2.07    1.55
   5   7  11    0.83    1.66
   5   8  -7    0.80    1.81
   5   8  -6    5.70    1.98
   5   8  -5    5.08    2.00
   5   8  -4    4.09    1.89
   5   8  -3   -0.20    1.83
   5   8  -2   -1.81    1.77
   5   8  -1   -1.24    1.81
   5   8   0    0.87    1.67
   5   8   1   -0.24    1.58
   5   8   2    5.65    1.89
   5   8   3   -0.10    1.73
   5   8   4   -0.48    1.70
   5   8   5    2.51    1.71
   5   8   6    1.86    1.77
   5   8   7    4.02    1.89
   5   8   8   -1.32    1.67
   5   8   9    0.09    1.65
   5   8  10   -0.88    1.78
   5   9  -6   -0.11    1.84
   5   9  -5   -0.44    1.73
   5   9  -4   -0.24    1.81
   5   9  -2   -0.66    1.85
   5   9  -1   -2.04    1.79
   5   9   0   -1.77    1.71
   5   9   1    0.77    1.63
   5   9   2    1.15    1.90
   5   9   3   -0.57    1.60
   5   9   4    0.16    1.57
   5   9   5    0.60    1.65
   5   9   6    0.59    1.62
   5   9   7    3.53    1.87
   5   9   8    4.63    1.87
   5   9   9   -1.35    1.86
   5  10  -4   -0.89    1.80
   5  10  -3   -5.72    1.85
   5  10  -2    1.18    1.74
   5  10  -1   -0.18    1.80
   5  10   0    1.86    1.72
   5  10   1    0.37    1.69
   5  10   2   -0.05    1.93
   5  10   3   -0.31    1.50
   5  10   4   -3.45    1.71
   5  10   5    0.83    1.74
   5  10   6    2.46    1.76
   5  10   7    0.12    1.86
   5  11  -2    0.78    1.87
   5  11  -1   -1.98    1.89
   5  11   0    0.86    1.75
   5  11   1   -0.03    1.88
   5  11   2    0.66    1.71
   5  11   3    1.24    1.93
   5  11   4    1.14    1.83
   5  11   5   -3.81    1.77
  -6  10   0    1.07    1.51
  -6  10  -1   -1.26    1.40
  -6  10  -2   -0.06    1.49
  -6  10  -3   -1.28    1.44
  -6  10  -4   -0.09    1.35
  -6   9   3    4.09    2.97
  -6   9   3    1.90    2.85
  -6   9   2    0.13    2.80
  -6   9   2    0.25    2.87
  -6   9   1    1.13    2.62
  -6   9   1    0.63    1.23
  -6   9   0   -3.90    2.43
  -6   9   0    3.79    1.39
  -6   9  -1   -1.25    1.19
  -6   9  -2   -1.96    1.21
  -6   9  -3    0.23    1.24
  -6   9  -4    0.11    1.30
  -6   9  -5   -2.53    1.31
  -6   9  -6   -0.30    1.38
  -6   8   4   -0.13    2.79
  -6   8   4   -2.54    2.37
  -6   8   3   -2.55    2.41
  -6   8   3    1.94    2.54
  -6   8   2   -2.57    2.55
  -6   8   1   -1.73    2.48
  -6   8   0    0.46    2.38
  -6   8   0    1.00    1.13
  -6   8  -1    1.06    2.64
  -6   8  -1   -0.46    1.10
  -6   8  -2   -1.76    3.07
  -6   8  -2    1.14    1.08
  -6   8  -3    1.03    1.10
  -6   8  -4    0.52    1.21
  -6   8  -5   -4.16    1.17
  -6   8  -6   -0.40    1.36
  -6   8  -7    1.51    1.26
  -6   8  -8    2.55    1.31
  -6   7   5   -8.20    2.53
  -6   7   4   -2.34    2.56
  -6   7   3   -0.13    2.53
  -6   7   2   -0.60    2.46
  -6   7   1   -0.71    2.43
  -6   7   0   -0.62    2.24
  -6   7   0    0.88    1.20
  -6   7  -1    4.56    2.27
  -6   7  -1    2.03    1.11
  -6   7  -2    4.80    2.43
  -6   7  -2    2.02    1.23
  -6   7  -3    0.38    2.40
  -6   7  -3   -0.74    1.06
  -6   7  -4    0.98    0.97
  -6   7  -4    2.13    2.21
  -6   7  -5    0.90    1.18
  -6   7  -6    1.50    1.05
  -6   7  -7    0.89    1.23
  -6   7  -8    0.72    1.30
  -6   7  -9    0.69    1.25
  -6   7  -9    1.39    1.09
  -6   6   6   -6.14    2.47
  -6   6   5   -3.15    2.67
  -6   6   4    3.25    2.80
  -6   6   3   -1.07    2.70
  -6   6   2    2.37    2.26
  -6   6   1    0.28    2.41
  -6   6   0    1.96    2.45
  -6   6  -1    8.20    2.61
  -6   6  -1    2.26    1.03
  -6   6  -2   -1.12    2.45
  -6   6  -2    1.50    0.99
  -6   6  -3    0.91    2.50
  -6   6  -3    0.55    1.02
  -6   6  -4    2.86    2.28
  -6   6  -4    1.27    1.12
  -6   6  -5   -0.03    1.21
  -6   6  -5   -0.56    0.72
  -6   6  -6    0.81    0.81
  -6   6  -6    0.83    1.14
  -6   6  -7    0.06    1.12
  -6   6  -8    2.32    1.10
  -6   6  -9   -0.13    1.06
  -6   6  -9   -0.69    1.05
  -6   6 -10    0.23    1.38
  -6   6 -10   -1.56    1.29
  -6   5   7    1.18    3.18
  -6   5   6   -3.39    2.35
  -6   5   6   -1.84    2.67
  -6   5   5    5.64    2.10
  -6   5   4   -2.17    2.65
  -6   5   3    0.66    2.61
  -6   5   2   -0.23    2.43
  -6   5   1    1.30    2.39
  -6   5   0   -0.61    2.35
  -6   5  -1    3.91    2.39
  -6   5  -1    0.38    1.01
  -6   5  -2    1.29    2.32
  -6   5  -2    1.39    1.08
  -6   5  -3    1.71    1.06
  -6   5  -3   -0.06    0.89
  -6   5  -3    2.04    2.59
  -6   5  -4   -0.19    2.36
  -6   5  -4    0.54    0.88
  -6   5  -4    1.59    1.11
  -6   5  -5    1.79    0.81
  -6   5  -5    1.01    1.05
  -6   5  -6    0.77    0.68
  -6   5  -6    0.18    1.00
  -6   5  -7    6.89    1.02
  -6   5  -7    5.71    1.24
  -6   5  -8    0.40    1.10
  -6   5  -9    0.78    1.14
  -6   5  -9   -0.46    1.08
  -6   5 -10    0.41    1.06
  -6   5 -10    0.13    1.12
  -6   5 -11    0.57    1.04
   6  -4  -8   -1.63    2.23
  -6   4   7    2.11    2.36
   6  -4  -7    3.01    1.89
  -6   4   6   -1.13    2.38
  -6   4   5   -3.03    2.55
  -6   4   4    0.65    2.39
  -6   4   3    1.36    2.31
  -6   4   2   -0.36    2.40
  -6   4   1    3.69    2.35
  -6   4   0    0.35    2.36
  -6   4  -1    0.65    2.08
  -6   4  -2    2.77    2.45
  -6   4  -2    4.13    1.02
  -6   4  -2    2.35    0.92
  -6   4  -3    2.02    2.45
  -6   4  -3    1.94    0.85
  -6   4  -3    4.03    1.06
  -6   4  -4    0.98    0.88
  -6   4  -4    0.72    1.00
  -6   4  -5    1.83    0.93
  -6   4  -5    3.09    1.03
  -6   4  -6   -0.34    0.87
  -6   4  -6   -0.29    0.97
  -6   4  -7   -0.15    0.98
  -6   4  -7    0.08    0.73
  -6   4  -8    0.48    1.10
  -6   4  -8    0.63    0.96
  -6   4  -9    1.09    0.87
  -6   4  -9    0.28    1.06
  -6   4  -9   -0.20    1.06
  -6   4 -10   -0.05    0.98
  -6   4 -10    1.00    1.05
  -6   4 -10   -1.72    1.03
  -6   4 -11    0.15    0.96
  -6   4 -11   -0.07    1.18
  -6   3   8   -1.30    2.52
   6  -3  -8   -5.75    2.08
  -6   3   7   -0.69    2.41
   6  -3  -7    3.94    1.96
  -6   3   6   -1.50    2.45
   6  -3  -6    3.19    1.67
  -6   3   5    2.13    2.34
   6  -3  -5    4.88    1.46
  -6   3   4   -0.94    2.34
   6  -3  -4    0.07    1.60
  -6   3   3   -1.24    2.15
  -6   3   2    2.28    2.38
  -6   3   1    1.34    2.29
  -6   3   0    5.42    2.44
  -6   3  -1    0.19    2.44
  -6   3  -1    0.65    0.98
  -6   3  -2   -0.02    2.28
  -6   3  -2    0.03    0.90
  -6   3  -3   -0.09    0.88
  -6   3  -3    1.56    2.45
  -6   3  -4    0.37    0.86
  -6   3  -4    0.60    2.52
  -6   3  -4    1.12    0.98
  -6   3  -5    2.48    0.96
  -6   3  -5    2.22    1.06
  -6   3  -6   17.17    1.33
  -6   3  -6   20.46    1.31
  -6   3  -7    0.30    1.07
  -6   3  -7    0.16    0.98
  -6   3  -8    1.13    1.12
  -6   3  -8    1.86    0.96
  -6   3  -9    0.48    0.81
  -6   3  -9    2.99    1.11
  -6   3  -9    2.35    1.01
  -6   3 -10    0.40    1.13
  -6   3 -10   -0.04    1.07
  -6   3 -11    0.34    0.98
  -6   3 -11   -1.24    1.21
  -6   3 -12   -0.71    1.09
  -6   3 -12    1.05    1.30
  -6   2   8   -0.55    2.48
  -6   2   7   -0.68    2.50
   6  -2  -7    0.45    1.80
  -6   2   6    0.30    2.23
   6  -2  -6    1.64    1.64
  -6   2   5    0.35    2.21
   6  -2  -5    1.30    1.74
  -6   2   4    2.29    2.23
   6  -2  -4    4.35    1.58
  -6   2   3    3.51    2.21
   6  -2  -3    3.23    1.38
  -6   2   2   -0.34    2.29
   6  -2  -2    0.20    1.26
  -6   2   1    5.02    2.29
  -6   2   0    0.85    2.34
  -6   2   0   -0.43    0.97
  -6   2  -1    0.33    2.28
  -6   2  -1    3.24    0.97
  -6   2  -2    1.65    2.53
  -6   2  -2    1.63    0.97
  -6   2  -3    0.96    0.96
  -6   2  -3   -0.09    2.56
  -6   2  -4    1.07    0.91
  -6   2  -5    7.16    1.25
  -6   2  -5    5.90    1.04
  -6   2  -6    1.36    1.18
  -6   2  -6   -0.14    0.82
  -6   2  -7   -0.35    1.16
  -6   2  -7    0.42    0.94
  -6   2  -8   -0.38    1.00
  -6   2  -8    0.89    0.90
  -6   2  -9    0.79    0.95
  -6   2  -9    2.32    1.10
  -6   2  -9    0.54    1.02
  -6   2 -10   -0.61    1.00
  -6   2 -10   -0.75    1.09
  -6   2 -11    0.21    0.96
  -6   2 -11    0.58    1.09
  -6   2 -12   -0.10    1.17
  -6   2 -12   -1.05    1.31
  -6   1   8   -1.35    2.28
   6  -1  -8   -1.87    1.93
  -6   1   7    0.71    2.27
   6  -1  -7    4.13    1.79
  -6   1   6   -0.05    2.29
   6  -1  -6    3.91    1.74
  -6   1   5    0.70    2.12
   6  -1  -5    1.10    1.55
  -6   1   4    3.10    2.10
   6  -1  -4    5.87    1.58
  -6   1   3    1.16    2.13
   6  -1  -3    1.91    1.63
  -6   1   2    6.84    2.13
   6  -1  -2    7.01    1.45
  -6   1   1    6.65    2.37
   6  -1  -1    3.37    1.27
  -6   1   0   10.27    2.60
   6  -1   0    8.15    1.24
  -6   1   0   10.81    1.11
  -6   1  -1   -0.43    2.21
  -6   1  -1    0.05    1.01
   6  -1   1    0.81    0.56
  -6   1  -2    2.16    0.94
  -6   1  -2    1.66    2.53
  -6   1  -3    2.74    2.27
  -6   1  -3    4.04    0.96
  -6   1  -4   25.57    1.46
  -6   1  -5    3.03    1.21
  -6   1  -6    3.08    1.21
  -6   1  -7    1.81    1.25
  -6   1  -8    5.33    1.22
  -6   1  -8    7.13    1.01
  -6   1  -9    0.54    0.94
  -6   1  -9   -0.13    1.23
  -6   1 -10    2.82    1.00
  -6   1 -10    3.03    1.07
  -6   1 -11   -0.17    1.01
  -6   1 -11    0.21    1.21
  -6   1 -12   -1.15    1.16
  -6   1 -12    1.78    1.31
  -6   0   8   -2.72    2.47
   6   0  -8    1.83    1.91
  -6   0   7    0.40    2.03
   6   0  -7   -0.41    1.87
  -6   0   6    0.99    2.06
   6   0  -6    1.71    1.73
  -6   0   5    0.92    2.01
   6   0  -5    0.16    1.75
  -6   0   4    3.41    2.10
   6   0  -4    1.92    1.67
  -6   0   3    1.07    2.09
   6   0  -3    2.64    1.61
  -6   0   2    1.12    1.87
   6   0  -2    0.28    1.44
  -6   0   1    0.81    2.03
  -6   0   1    0.48    0.91
   6   0  -1    0.64    1.32
  -6   0   0    1.46    2.21
  -6   0   0    1.18    0.93
   6   0   0    1.17    1.20
   6   0   1    8.94    0.70
  -6   0  -1    6.75    2.44
   6   0   1    9.53    1.28
  -6   0  -1   10.43    1.06
  -6   0  -2    0.33    2.31
   6   0   2   -0.51    1.03
  -6   0  -2    2.20    0.97
  -6   0  -3    6.17    1.08
   6   0   3    4.61    0.94
  -6   0  -4    5.84    1.26
  -6   0  -5   -0.20    1.22
  -6   0  -6    1.30    1.27
  -6   0  -7    1.32    1.15
  -6   0  -8    3.70    1.36
  -6   0  -9   -0.25    1.03
  -6   0  -9    5.64    1.16
  -6   0 -10   -0.38    0.97
  -6   0 -10    2.79    1.20
  -6   0 -11    0.06    0.98
  -6   0 -11    1.04    1.25
  -6   0 -12    2.05    1.31
  -6   0 -12    1.37    1.25
   6   1  -8    2.09    1.86
   6   1  -7    0.81    1.80
  -6  -1   6    3.72    2.05
   6   1  -6    3.92    1.90
  -6  -1   5    4.98    2.10
   6   1  -5   -0.93    1.82
  -6  -1   4   -0.43    2.23
   6   1  -4    1.15    1.73
  -6  -1   3    1.01    2.03
   6   1  -3   -1.61    1.39
  -6  -1   2    5.72    2.21
   6   1  -2    4.88    1.69
  -6  -1   1    0.69    2.31
  -6  -1   1    0.74    0.86
   6   1  -1    0.53    1.30
  -6  -1   0    1.61    2.19
  -6  -1   0    2.26    0.92
   6   1   0    1.68    1.48
  -6  -1  -1   65.04    3.48
   6   1   1   58.58    2.14
  -6  -1  -1   67.75    1.65
  -6  -1  -2    1.24    1.04
   6   1   2    2.75    1.16
  -6  -1  -3    1.73    1.11
   6   1   3    0.28    0.96
   6   1   4    0.60    0.87
  -6  -1  -4   -0.48    1.01
   6   1   5   -0.36    0.76
  -6  -1  -5    0.81    1.00
  -6  -1  -6    8.49    1.37
  -6  -1  -7   10.16    1.26
  -6  -1  -8    1.73    1.25
  -6  -1  -9    0.54    0.96
  -6  -1  -9    0.86    1.29
  -6  -1 -10    3.60    1.15
  -6  -1 -10    3.86    1.32
  -6  -1 -11   -0.16    1.02
  -6  -1 -11    0.97    1.26
  -6  -1 -12    2.46    1.21
  -6  -1 -12    2.52    1.26
   6   2  -8   -0.56    2.04
   6   2  -7   -1.52    1.57
   6   2  -6   -0.22    1.71
  -6  -2   5    1.54    1.45
   6   2  -5    2.79    1.63
  -6  -2   4    3.03    1.75
   6   2  -4    0.71    1.66
  -6  -2   3    0.08    1.88
   6   2  -3   -0.32    1.65
  -6  -2   2    4.01    1.97
  -6  -2   2    5.99    0.90
   6   2  -2    6.70    1.73
  -6  -2   1    0.19    2.01
  -6  -2   1    0.50    0.80
   6   2  -1   -0.40    1.47
  -6  -2   0    0.17    0.88
  -6  -2   0    1.10    2.04
   6   2   0    2.01    1.39
  -6  -2  -1    1.48    2.15
  -6  -2  -1    2.26    0.67
   6   2   1    1.43    1.33
  -6  -2  -2   22.28    1.42
   6   2   2   24.37    1.66
  -6  -2  -3   20.55    1.30
   6   2   3   19.17    1.49
   6   2   4    6.63    1.21
  -6  -2  -4    5.56    1.19
   6   2   5    0.45    1.01
  -6  -2  -5    0.63    1.20
   6   2   6    1.02    1.01
  -6  -2  -6    0.24    1.23
   6   2   7    0.71    0.87
  -6  -2  -7    0.31    1.14
   6   2   8    2.38    1.03
  -6  -2  -8   -0.47    1.23
  -6  -2  -9    1.63    1.12
  -6  -2  -9    2.57    1.23
  -6  -2 -10    2.48    1.34
  -6  -2 -10    1.43    1.22
  -6  -2 -11    0.13    1.10
  -6  -2 -11    2.07    1.40
  -6  -2 -12   -1.02    1.47
  -6  -2 -12    1.90    1.39
   6   3  -8   -0.77    1.82
   6   3  -7    1.69    1.69
   6   3  -6    2.79    1.80
   6   3  -5    0.53    1.60
   6   3  -4   -1.53    1.79
  -6  -3   3   -0.28    1.75
   6   3  -3    0.00    1.57
  -6  -3   2   -0.42    1.88
  -6  -3   2    0.01    0.78
   6   3  -2    0.98    1.62
  -6  -3   1    5.55    2.08
  -6  -3   1    7.68    0.90
   6   3  -1    7.58    1.67
  -6  -3   0    1.83    0.82
   6   3   0    0.98    1.42
  -6  -3  -1    0.74    0.99
   6   3   1   -1.82    1.49
  -6  -3  -2    6.77    1.05
   6   3   2    2.96    1.27
  -6  -3  -3   42.95    1.61
   6   3   3   46.64    1.99
   6   3   4    1.41    1.31
  -6  -3  -4    2.61    1.12
   6   3   5   -0.66    1.09
  -6  -3  -5    0.84    1.21
   6   3   6    3.38    1.10
  -6  -3  -6    1.67    1.12
   6   3   7    2.19    1.06
  -6  -3  -7   -0.47    1.27
   6   3   8   -0.48    1.07
  -6  -3  -8    0.44    1.22
  -6  -3  -9    4.90    1.16
   6   3   9    6.63    1.28
  -6  -3  -9    4.38    1.37
  -6  -3 -10    1.67    1.33
   6   3  10    1.79    1.19
  -6  -3 -11    0.11    1.28
  -6  -3 -12    0.53    1.30
   6   4  -8    0.19    1.92
   6   4  -7    0.19    1.89
   6   4  -6   -0.11    1.85
   6   4  -5   -0.84    1.40
   6   4  -4    4.57    1.97
   6   4  -3   -0.11    1.88
   6   4  -2    1.74    1.63
   6   4  -1   14.44    1.97
  -6  -4   1   10.79    0.93
   6   4   0   42.58    2.31
  -6  -4  -1   -0.28    0.84
   6   4   1    0.73    1.53
  -6  -4  -2   -0.36    0.94
   6   4   2   -1.36    1.42
  -6  -4  -3   13.35    1.27
   6   4   3   12.72    1.62
   6   4   4    6.19    1.43
  -6  -4  -4    6.04    1.23
  -6  -4  -5   13.26    1.38
   6   4   5   15.19    1.63
   6   4   6    4.52    1.37
  -6  -4  -6    4.19    1.23
   6   4   7    0.05    1.28
   6   4   8   -0.36    1.26
   6   4   9    1.38    1.24
  -6  -4 -10   -0.12    1.31
   6   4  10   -0.69    1.31
  -6  -4 -11    0.93    1.19
   6   4  11    2.95    1.38
  -6  -4 -12    2.23    1.44
   6   4  12   -0.57    1.49
   6   5  -7   -0.54    2.11
   6   5  -6   -0.02    1.64
   6   5  -5   -0.53    1.93
   6   5  -4   -0.54    1.81
   6   5  -3    1.08    1.82
   6   5  -2    0.08    1.75
   6   5  -1    1.78    1.85
   6   5   0    5.65    1.68
   6   5   1    0.57    1.64
  -6  -5  -2   -0.02    0.90
   6   5   2    1.44    1.63
   6   5   3   -0.80    1.50
  -6  -5  -3   -0.97    1.04
   6   5   4   -0.58    1.40
  -6  -5  -4   -0.51    1.07
  -6  -5  -5   23.54    1.51
   6   5   5   33.81    2.05
   6   5   6    2.52    1.10
   6   5   7    0.74    1.47
   6   5   8    1.59    1.30
   6   5   9   -3.69    1.49
   6   5  10   -0.45    1.42
  -6  -5 -10    1.50    1.14
   6   5  11    4.43    1.48
  -6  -5 -11    6.81    1.44
   6   6  -7    0.68    1.76
   6   6  -6   -1.17    1.74
   6   6  -5    0.28    1.74
   6   6  -4    1.87    1.92
   6   6  -3    8.40    2.14
   6   6  -2    6.42    1.94
   6   6  -1    0.53    1.76
   6   6   0   -0.09    1.84
   6   6   1   -1.04    1.78
   6   6   2   11.75    1.89
   6   6   3   -1.73    1.61
  -6  -6  -3   -0.22    0.95
   6   6   4    2.93    1.60
  -6  -6  -4    1.07    1.04
   6   6   5   19.77    1.89
   6   6   6    0.52    1.47
   6   6   7    6.97    1.67
   6   6   8    2.28    1.52
   6   6   9   -0.66    1.48
   6   6  10   -2.25    1.55
   6   6  11    2.95    1.67
  -6  -6 -11    2.72    1.32
   6   7  -6   -1.27    1.82
   6   7  -5    1.12    1.55
   6   7  -4   -1.09    1.83
   6   7  -3    6.87    1.92
   6   7  -2   -1.53    1.86
   6   7  -1    3.61    1.97
   6   7   0   -1.07    1.85
   6   7   1    1.48    2.70
   6   7   2    1.17    1.78
   6   7   3    0.01    1.63
   6   7   4    0.93    1.72
   6   7   5   -0.63    1.56
   6   7   6    0.19    1.70
   6   7   7    4.45    1.71
   6   7   8    3.56    1.69
   6   7   9    7.05    1.70
   6   7  10    0.42    1.77
   6   8  -5    1.91    1.66
   6   8  -4    0.20    1.83
   6   8  -3    1.51    1.85
   6   8  -2    1.39    1.82
   6   8  -1    0.05    1.72
   6   8   0    2.32    1.94
   6   8   1   -0.61    1.94
   6   8   2   -0.30    1.75
   6   8   3   -1.44    1.83
   6   8   4    3.21    1.85
   6   8   5   -0.40    1.66
   6   8   6    1.44    1.79
   6   8   7    5.03    1.92
   6   8   8    3.01    1.77
   6   8   9    0.18    1.68
   6   9  -4    3.10    2.06
   6   9  -3    2.98    1.88
   6   9  -2    1.78    1.88
   6   9  -1    0.35    1.94
   6   9   0   -1.24    1.58
   6   9   1    4.89    2.07
   6   9   2   -0.44    1.92
   6   9   3    2.24    1.78
   6   9   4   -0.21    1.73
   6   9   5    2.85    1.80
   6   9   6    2.06    1.76
   6   9   7    2.70    1.76
   6   9   8   13.06    2.53
   6  10  -2    1.35    1.81
   6  10  -1    0.58    1.98
   6  10   0    1.97    1.93
   6  10   1   -3.18    1.76
   6  10   2    1.43    1.98
   6  10   3    1.26    1.95
   6  10   4   -6.18    1.92
   6  10   5   -0.91    1.80
   6  11   2    3.23    1.86
  -7   9  -1    0.97    3.08
  -7   9  -1    5.78    1.49
  -7   9  -2    0.05    1.54
  -7   9  -3   -2.29    1.41
  -7   8   2    2.51    2.90
  -7   8   1    1.04    3.05
  -7   8   0    2.85    2.73
  -7   8  -1    2.93    3.37
  -7   8  -1    6.31    1.32
  -7   8  -2    5.28    3.19
  -7   8  -2    3.27    1.35
  -7   8  -3    0.41    1.21
  -7   8  -4    1.59    1.21
  -7   8  -5   -0.28    1.33
  -7   8  -6    2.11    1.36
  -7   7   3   -1.12    3.02
  -7   7   2    0.40    2.63
  -7   7   1   -0.11    2.81
  -7   7   0    0.13    2.68
  -7   7  -1    2.65    2.64
  -7   7  -2    3.00    2.35
  -7   7  -2    1.80    1.18
  -7   7  -3    2.45    2.97
  -7   7  -3    4.03    1.31
  -7   7  -4   -0.03    2.91
  -7   7  -4    0.28    1.34
  -7   7  -5   -0.11    1.14
  -7   7  -6    2.32    1.26
  -7   7  -7   -0.19    1.26
  -7   7  -8    3.72    1.30
  -7   6   5   -4.94    3.22
  -7   6   4    1.65    2.99
  -7   6   3    4.82    2.56
  -7   6   2    2.06    3.06
  -7   6   1   -0.89    2.51
  -7   6   0    3.62    2.91
  -7   6  -1    1.68    2.54
  -7   6  -2   -0.54    2.74
  -7   6  -3    8.25    2.88
  -7   6  -3    3.63    1.21
  -7   6  -4   -1.35    2.59
  -7   6  -4    1.06    1.10
  -7   6  -5    7.68    1.39
  -7   6  -5    8.78    1.15
  -7   6  -6   -0.46    0.88
  -7   6  -6   -0.01    1.15
  -7   6  -7   -2.80    1.08
  -7   6  -8   -0.15    1.38
  -7   6  -9    2.39    1.23
  -7   5   5    3.86    3.01
  -7   5   4   -0.04    2.55
  -7   5   3   -4.30    2.40
  -7   5   2    1.97    2.63
  -7   5   1   17.76    2.98
  -7   5   0    2.46    2.72
  -7   5  -1    1.27    3.26
  -7   5  -2    0.77    2.53
  -7   5  -3    2.35    2.54
  -7   5  -3    0.22    1.17
  -7   5  -4   -1.05    2.61
  -7   5  -4    6.48    1.05
  -7   5  -4    5.32    1.31
  -7   5  -5    1.36    0.85
  -7   5  -5    1.14    1.22
  -7   5  -6   12.80    1.53
  -7   5  -6   13.06    1.25
  -7   5  -7    8.88    1.39
  -7   5  -7    8.22    1.00
  -7   5  -8   -0.02    1.03
  -7   5  -9   -0.11    1.15
  -7   5 -10   -0.58    1.26
  -7   4   6    1.85    2.68
  -7   4   5    0.65    2.86
  -7   4   4    2.00    3.28
  -7   4   3    1.07    2.63
  -7   4   2    1.69    2.59
  -7   4   1    4.97    2.88
  -7   4   0    4.93    2.56
  -7   4  -1    2.40    2.71
  -7   4  -2    0.93    2.43
  -7   4  -3    4.08    2.94
  -7   4  -3    0.16    0.98
  -7   4  -4   -3.34    2.74
  -7   4  -4    0.22    0.99
  -7   4  -5   15.60    1.44
  -7   4  -5   15.59    1.21
  -7   4  -6    1.55    0.92
  -7   4  -6    2.11    1.19
  -7   4  -7   -0.43    1.03
  -7   4  -7    0.21    1.05
  -7   4  -8   -0.12    0.93
  -7   4  -8    1.06    1.08
  -7   4  -9   -0.66    1.10
  -7   4  -9    0.99    1.01
  -7   4  -9    0.11    0.93
  -7   4 -10   -0.92    1.22
  -7   4 -10    0.88    1.22
  -7   3   6   -2.15    2.40
  -7   3   5   -1.45    2.67
  -7   3   4    3.15    2.96
  -7   3   3    4.89    2.49
  -7   3   2   12.08    2.64
  -7   3   1    4.90    2.54
  -7   3   0    1.80    2.70
  -7   3  -1    6.39    2.75
  -7   3  -2    5.60    2.68
  -7   3  -2    7.74    1.13
  -7   3  -3   23.08    3.35
  -7   3  -3   25.99    1.50
  -7   3  -4   11.58    2.91
  -7   3  -4   17.01    1.27
  -7   3  -5    7.74    1.11
  -7   3  -6    3.28    1.04
  -7   3  -6    3.25    1.09
  -7   3  -7    0.71    1.17
  -7   3  -7    1.43    1.07
  -7   3  -7    0.91    0.92
  -7   3  -8    2.95    1.15
  -7   3  -8    2.86    1.17
  -7   3  -9    1.78    1.20
  -7   3  -9    3.10    1.02
  -7   3 -10    0.38    1.28
  -7   3 -11    1.87    1.45
  -7   2   7   -0.32    2.70
  -7   2   6   -0.22    2.69
   7  -2  -6    2.06    2.14
  -7   2   5   -0.67    2.04
   7  -2  -5   -2.55    1.69
  -7   2   4   -0.57    2.50
  -7   2   3    3.49    2.44
  -7   2   2    1.53    2.34
  -7   2   1    3.77    2.42
  -7   2   0    3.01    2.62
  -7   2  -1   39.60    3.50
  -7   2  -1   40.15    1.64
  -7   2  -2    2.97    2.91
  -7   2  -2    1.98    1.12
  -7   2  -3   -3.09    2.90
  -7   2  -3    3.84    1.12
  -7   2  -4   29.91    1.45
  -7   2  -5    8.89    1.18
  -7   2  -6    0.28    1.02
  -7   2  -7    7.54    1.34
  -7   2  -8   -1.39    1.55
  -7   2  -9    5.01    1.37
  -7   2 -10    0.43    1.24
  -7   2 -11   -0.57    1.32
  -7   1   7    2.86    2.50
   7  -1  -7    0.37    2.06
  -7   1   6    2.23    2.42
   7  -1  -6    3.45    1.74
  -7   1   5   -6.36    2.25
   7  -1  -5    1.86    1.79
  -7   1   4    3.14    2.28
   7  -1  -4   -1.38    1.67
  -7   1   3    0.25    2.21
   7  -1  -3    0.82    1.59
  -7   1   2    1.96    2.42
  -7   1   1    0.40    2.47
  -7   1   0   -0.22    2.72
  -7   1   0    0.61    1.09
  -7   1  -1   69.47    3.76
  -7   1  -1   75.64    1.92
  -7   1  -2   10.70    2.75
  -7   1  -2    9.64    1.29
  -7   1  -3    8.59    1.26
  -7   1  -3    5.56    2.76
  -7   1  -4   -0.09    1.01
  -7   1  -5   -0.96    1.28
  -7   1  -6    2.16    1.27
  -7   1  -7    1.47    1.30
  -7   1  -8   -0.67    1.18
  -7   1  -9    1.57    1.16
  -7   1 -10    0.45    1.13
  -7   1 -11    0.58    1.29
  -7   0   7   -3.19    2.45
   7   0  -7   -1.03    1.97
  -7   0   6    0.34    2.18
   7   0  -6    1.93    1.82
  -7   0   5    0.72    2.24
   7   0  -5    6.53    1.93
  -7   0   4    2.70    2.41
   7   0  -4    5.31    1.73
  -7   0   3    1.92    2.27
   7   0  -3    2.80    1.66
  -7   0   2    2.63    2.35
   7   0  -2    2.32    1.66
  -7   0   1    0.93    2.30
   7   0  -1    3.14    1.34
  -7   0   0   16.35    2.90
   7   0   0   19.85    1.66
  -7   0   0   22.67    1.29
  -7   0  -1    8.94    2.74
  -7   0  -1    7.71    1.21
  -7   0  -2   12.13    2.70
  -7   0  -2   18.53    1.39
  -7   0  -3  110.71    2.14
  -7   0  -4    0.60    1.14
  -7   0  -5    2.41    1.30
  -7   0  -6    0.03    1.28
  -7   0  -7    0.50    1.16
  -7   0  -8    3.97    1.21
  -7   0  -9    1.45    1.21
  -7   0 -10    0.43    1.25
  -7   0 -11    2.92    1.26
   7   1  -7    3.16    1.97
  -7  -1   6    0.23    2.21
   7   1  -6    0.50    1.98
  -7  -1   5    2.04    2.26
   7   1  -5    2.11    1.89
  -7  -1   4    0.54    2.27
   7   1  -4   -1.14    1.76
  -7  -1   3    1.90    2.24
   7   1  -3    1.27    1.55
  -7  -1   2    1.69    2.22
   7   1  -2    1.06    1.51
  -7  -1   1    1.64    2.35
  -7  -1   1    2.43    0.97
   7   1  -1    0.22    1.55
  -7  -1   0    0.86    2.22
  -7  -1   0    0.13    1.01
   7   1   0    1.20    1.56
  -7  -1  -1    2.49    2.39
  -7  -1  -1    6.61    1.17
   7   1   1    7.67    1.51
   7   1   2   30.78    1.78
  -7  -1  -2   31.53    1.54
  -7  -1  -3   16.53    1.46
  -7  -1  -4   -0.40    1.15
  -7  -1  -5    9.17    1.25
  -7  -1  -6    0.39    1.18
  -7  -1  -7   -0.85    1.25
  -7  -1  -8    2.22    1.26
  -7  -1  -9    3.94    1.31
  -7  -1 -10    1.23    1.34
  -7  -1 -11    1.10    1.36
   7   2  -7    0.61    1.89
   7   2  -6   -0.45    1.72
   7   2  -5    0.05    1.65
  -7  -2   4    2.73    2.30
   7   2  -4    2.30    1.80
  -7  -2   3    1.23    2.14
   7   2  -3    6.32    1.74
  -7  -2   2    3.36    2.25
   7   2  -2    0.77    1.51
  -7  -2   1   32.49    3.04
   7   2  -1   36.99    2.26
  -7  -2   1   41.95    1.48
  -7  -2   0   30.47    3.04
   7   2   0   38.55    2.14
  -7  -2   0   35.76    1.43
  -7  -2  -1    9.50    1.15
   7   2   1    5.66    1.56
  -7  -2  -2    5.97    1.06
   7   2   2    5.53    1.43
  -7  -2  -3   14.45    1.37
   7   2   3   15.79    1.50
   7   2   4   -2.08    1.08
  -7  -2  -4   -0.19    1.17
  -7  -2  -5   21.54    1.53
   7   2   5   20.67    1.51
  -7  -2  -6    5.53    1.33
  -7  -2  -7    2.32    1.20
  -7  -2  -8    1.47    1.46
  -7  -2 -10    0.11    1.24
  -7  -2 -11    1.39    1.36
   7   3  -7    2.63    2.14
   7   3  -6   -0.93    1.91
   7   3  -5    1.56    1.74
   7   3  -4    6.81    1.97
   7   3  -3    4.57    1.82
  -7  -3   2    2.23    2.08
  -7  -3   2    3.57    0.89
   7   3  -2    0.86    1.68
  -7  -3   1   -0.25    2.10
  -7  -3   1    3.67    0.93
   7   3  -1    4.08    1.80
   7   3   0   18.39    2.00
  -7  -3   0   17.50    1.21
  -7  -3  -1    4.96    1.08
   7   3   1    5.15    1.71
  -7  -3  -2    0.48    1.00
   7   3   2   -0.98    1.49
  -7  -3  -3    2.16    1.08
   7   3   3    1.57    1.32
   7   3   4    2.28    1.21
  -7  -3  -4    2.65    1.27
  -7  -3  -5   43.91    1.91
   7   3   5   43.25    1.86
   7   3   6   -1.06    1.26
  -7  -3  -6    0.58    1.30
   7   3   7    0.46    1.15
  -7  -3  -7    1.48    1.23
  -7  -3  -8    4.00    1.36
  -7  -3  -9    1.60    1.22
  -7  -3 -10   -1.76    1.24
  -7  -3 -11   -0.91    1.43
   7   4  -6    1.20    1.99
   7   4  -5    4.85    1.91
   7   4  -4    0.79    1.83
   7   4  -3    8.09    2.10
   7   4  -2   13.29    2.09
   7   4  -1   -0.51    1.77
  -7  -4   0    3.69    0.71
   7   4   0    3.19    1.65
   7   4   1    0.42    1.74
  -7  -4  -2    4.32    1.10
   7   4   2    0.37    1.53
  -7  -4  -3    2.80    1.10
   7   4   3    1.02    1.35
   7   4   4    0.21    1.52
  -7  -4  -4    4.11    1.08
  -7  -4  -5   12.28    1.39
   7   4   5   12.30    1.49
   7   4   6    5.49    1.38
  -7  -4  -6    2.17    1.34
   7   4   7   11.31    1.44
  -7  -4  -7    8.70    1.45
   7   4   8   -0.24    1.29
  -7  -4  -8    1.75    1.26
   7   4   9    3.82    1.26
  -7  -4  -9   -0.92    1.16
  -7  -4 -10   -1.44    1.28
   7   5  -6   -0.42    1.91
   7   5  -5    0.01    2.01
   7   5  -4    2.58    1.74
   7   5  -3    6.59    1.92
   7   5  -2    6.77    1.98
   7   5  -1   13.05    2.09
   7   5   0   -2.54    1.76
   7   5   1    4.33    1.84
   7   5   2   -0.22    1.68
   7   5   3    4.24    1.66
  -7  -5  -3    3.31    1.14
   7   5   4    2.84    1.43
  -7  -5  -4    1.54    1.10
   7   5   5   -0.26    1.42
  -7  -5  -5   -0.33    1.20
   7   5   6    0.11    1.44
  -7  -5  -6    0.16    1.20
   7   5   7    9.04    1.63
  -7  -5  -7    8.58    1.41
   7   5   8    3.25    1.45
  -7  -5  -8    1.30    1.30
   7   5   9   -4.23    1.42
  -7  -5  -9   -0.83    1.30
   7   5  10   -2.93    1.56
  -7  -5 -10   -0.37    1.31
   7   6  -5   -5.54    1.99
   7   6  -4    0.89    1.93
   7   6  -3    1.97    1.97
   7   6  -2    8.52    2.15
   7   6  -1   -1.75    1.85
   7   6   0    1.41    1.73
   7   6   1    3.06    1.82
   7   6   2    0.55    1.43
   7   6   3   -0.74    1.51
   7   6   4   -0.37    1.41
  -7  -6  -4    2.25    1.18
   7   6   5    0.21    1.58
  -7  -6  -5   -0.11    1.12
   7   6   6   -0.12    1.53
  -7  -6  -6    0.61    1.17
   7   6   7    1.48    1.42
  -7  -6  -7    1.72    1.25
   7   6   8    0.45    1.53
  -7  -6  -8   -1.35    1.29
   7   6   9   -0.25    1.58
   7   6  10    7.62    1.74
   7   7  -4    1.27    2.09
   7   7  -3    2.62    1.94
   7   7  -2   -1.46    1.72
   7   7  -1    5.68    1.94
   7   7   0   -0.97    1.96
   7   7   1    1.71    1.71
   7   7   2   -0.07    4.03
   7   7   3    4.12    1.82
   7   7   4    2.30    2.29
   7   7   5    0.82    1.57
   7   7   6   -1.08    1.61
  -7  -7  -6    1.59    1.19
   7   7   7    2.13    1.56
   7   7   8    0.67    1.68
   7   7   9   -0.71    1.74
   7   8  -3    1.50    1.93
   7   8  -2   -6.20    1.98
   7   8  -1    0.62    1.95
   7   8   0    0.21    1.96
   7   8   1    0.52    1.79
   7   8   2    2.19    1.87
   7   8   3    0.38    1.62
   7   8   4    1.28    1.93
   7   8   5    0.50    1.64
   7   8   6   -3.65    1.60
   7   8   7   -3.93    1.87
   7   8   8    2.76    1.77
   7   9  -2   -0.57    1.86
   7   9  -1   -2.51    1.81
   7   9   0   -3.95    2.10
   7   9   1   -0.45    1.83
   7   9   2    1.97    2.00
   7   9   3    0.65    1.83
   7   9   4   -0.23    1.80
   7   9   5    3.57    1.93
   7   9   6   -1.12    1.83
  -8   7   0    2.39    2.86
  -8   7  -1    5.27    3.63
  -8   7  -2   -4.99    3.41
  -8   7  -3    3.83    3.05
  -8   7  -4    2.68    1.37
  -8   7  -5    1.95    1.40
  -8   6   2   11.97    3.19
  -8   6   1   -0.53    2.70
  -8   6   0    0.82    3.26
  -8   6  -1    0.98    3.10
  -8   6  -2    0.78    2.81
  -8   6  -3    7.87    3.56
  -8   6  -5    4.57    1.42
  -8   6  -6    2.22    1.36
  -8   6  -6    0.80    1.05
  -8   6  -7   -1.56    1.31
  -8   5   3   -1.64    3.15
  -8   5   2    8.64    3.38
  -8   5   1    1.87    3.12
  -8   5   0    0.51    3.10
  -8   5  -1    9.31    3.53
  -8   5  -2    2.38    2.94
  -8   5  -3    1.58    3.02
  -8   5  -4    0.40    2.68
  -8   5  -4    0.94    0.98
  -8   5  -5   -0.98    1.07
  -8   5  -6    0.37    0.96
  -8   5  -6    1.89    1.14
  -8   5  -7    1.58    1.01
  -8   5  -7    1.40    1.17
  -8   5  -8    0.99    1.05
  -8   5  -8    2.24    1.25
  -8   4   4    0.33    2.80
  -8   4   3    0.93    2.49
  -8   4   2    2.13    2.58
  -8   4   1    3.68    2.86
  -8   4   0    2.74    2.54
  -8   4  -1    3.35    3.15
  -8   4  -2    4.34    2.86
  -8   4  -3    0.71    3.04
  -8   4  -3   -1.36    0.92
  -8   4  -4   -2.06    2.83
  -8   4  -4    1.74    1.08
  -8   4  -5    1.29    1.06
  -8   4  -6    1.17    0.99
  -8   4  -7    0.79    0.98
  -8   4  -8    0.41    1.04
  -8   4  -8    0.00    1.17
  -8   4  -9    0.38    1.12
  -8   4  -9    0.96    1.27
  -8   3   4    2.70    2.70
  -8   3   3    2.94    2.89
  -8   3   2    7.35    2.55
  -8   3   1   -0.91    2.92
  -8   3   0   12.07    3.07
  -8   3  -1    5.08    2.84
  -8   3  -2    4.14    3.03
  -8   3  -2    3.04    1.17
  -8   3  -3    5.46    2.90
  -8   3  -3    7.93    1.24
  -8   3  -4    0.92    2.15
  -8   3  -5    0.46    0.99
  -8   3  -6    1.36    1.05
  -8   3  -7   -0.71    0.99
  -8   3  -8    0.81    1.05
  -8   3  -9    0.86    1.23
  -8   2   5   -2.38    2.51
  -8   2   4    3.09    2.67
  -8   2   3    7.04    2.64
  -8   2   2    1.60    2.78
  -8   2   1   -2.26    2.59
  -8   2   0    1.55    2.86
  -8   2  -1   -0.57    2.85
  -8   2  -1    2.42    1.13
  -8   2  -2   -0.42    2.71
  -8   2  -2    0.07    1.15
  -8   2  -3    8.21    2.74
  -8   2  -3   13.45    1.37
  -8   2  -4    0.09    1.08
  -8   2  -5    0.21    1.12
  -8   2  -6    0.83    1.12
  -8   2  -7    1.47    1.04
  -8   2  -7    2.28    1.07
  -8   2  -8   -1.26    1.18
  -8   2  -9    0.10    1.23
  -8   2 -10    0.92    1.39
  -8   1   5   -0.27    2.75
  -8   1   4   -0.19    2.52
  -8   1   3    0.90    2.45
  -8   1   2   -1.25    3.98
  -8   1   1    1.65    2.61
  -8   1   0   -0.99    2.65
  -8   1  -1   -1.74    2.85
  -8   1  -1    0.82    1.07
  -8   1  -2    5.91    2.82
  -8   1  -2    9.88    1.18
  -8   1  -3    0.64    0.94
  -8   1  -4    1.11    1.18
  -8   1  -5    0.01    1.04
  -8   1  -6   -0.45    1.23
  -8   1  -7   -0.65    1.23
  -8   1  -8   -1.87    1.24
  -8   1  -9    0.90    1.21
  -8   1 -10   -0.93    1.40
  -8   0   5    2.58    2.52
   8   0  -5    0.05    1.87
  -8   0   4    6.16    2.32
   8   0  -4   -2.98    1.75
  -8   0   3    4.31    2.55
  -8   0   2    0.42    2.49
  -8   0   1    3.79    2.70
  -8   0   0    0.31    1.83
  -8   0   0    2.12    1.10
  -8   0  -1    3.68    2.81
  -8   0  -1    0.70    1.06
  -8   0  -2   -0.15    2.85
  -8   0  -2    1.90    1.03
  -8   0  -3    1.62    1.14
  -8   0  -4   -1.01    1.03
  -8   0  -5    3.92    1.30
  -8   0  -6    0.10    1.24
  -8   0  -7    0.87    1.34
  -8   0  -8   -0.57    1.31
  -8   0  -9   -0.80    1.30
  -8   0 -10    0.43    1.35
  -8  -1   5    3.33    2.62
   8   1  -5   -1.41    2.05
  -8  -1   4   -2.44    2.55
   8   1  -4   -1.81    1.69
  -8  -1   3    0.85    2.44
   8   1  -3   -0.20    1.76
  -8  -1   2    2.71    2.96
   8   1  -2    5.24    1.76
  -8  -1   1    2.23    2.56
   8   1  -1   -1.56    2.09
  -8  -1   1    0.95    1.06
  -8  -1   0    5.10    2.82
  -8  -1   0    1.39    1.11
  -8  -1  -1    0.29    2.68
  -8  -1  -1    2.47    1.14
  -8  -1  -2    1.63    1.08
  -8  -1  -3    0.87    1.16
  -8  -1  -4    0.13    1.14
  -8  -1  -5    0.40    1.23
  -8  -1  -6    1.22    1.27
  -8  -1  -7   -0.90    1.30
  -8  -1  -8    1.32    1.34
  -8  -1  -9    2.12    1.39
  -8  -1 -10    0.33    1.45
   8   2  -5   -1.34    1.92
   8   2  -4    1.68    1.81
  -8  -2   3    0.65    2.59
   8   2  -3   -1.23    1.75
  -8  -2   2    1.77    2.46
   8   2  -2    0.84    1.49
  -8  -2   1    0.98    2.62
  -8  -2   1    0.54    0.93
   8   2  -1    3.08    1.58
  -8  -2   0    2.94    2.32
  -8  -2   0    1.28    1.03
   8   2   0    4.63    1.60
  -8  -2  -1    0.53    1.04
   8   2   1   -1.09    1.37
  -8  -2  -2    2.77    1.15
   8   2   2    5.54    1.49
  -8  -2  -3    0.18    1.14
  -8  -2  -4   -0.62    1.04
  -8  -2  -5   -0.60    1.22
  -8  -2  -6    0.06    1.24
  -8  -2  -7   -0.26    1.33
  -8  -2  -8    0.96    1.32
  -8  -2  -9    0.19    1.33
  -8  -2 -10    1.24    1.41
   8   3  -5   -0.29    2.04
   8   3  -4    0.17    1.92
   8   3  -3    2.51    1.69
  -8  -3   2    1.30    2.24
   8   3  -2    1.15    1.71
  -8  -3   1    1.93    2.20
  -8  -3   1    0.35    0.99
   8   3  -1    2.99    1.79
  -8  -3   0    0.02    1.00
   8   3   0   -2.11    1.55
  -8  -3  -1    1.99    1.13
   8   3   1    1.21    1.52
  -8  -3  -2    0.25    0.89
   8   3   2   -0.14    1.35
  -8  -3  -3   -0.09    1.12
   8   3   4    9.85    1.45
  -8  -3  -4    1.10    1.10
  -8  -3  -5    0.88    1.09
  -8  -3  -6    0.75    1.12
  -8  -3  -7    1.13    1.33
  -8  -3  -8    0.01    1.29
  -8  -3  -9    0.60    1.44
  -8  -3 -10    1.43    1.43
   8   4  -4    1.82    2.07
   8   4  -3    1.64    1.74
   8   4  -2   -0.80    1.70
   8   4  -1    3.18    1.73
  -8  -4   0    1.40    1.01
   8   4   0    2.83    1.63
  -8  -4  -1    0.01    1.00
   8   4   1   -0.53    1.71
   8   4   2   -0.52    1.52
  -8  -4  -3    0.01    1.14
   8   4   3    1.04    1.37
   8   4   4    0.30    1.40
  -8  -4  -4    1.05    1.18
   8   4   5   -2.16    1.31
  -8  -4  -5    1.32    1.20
   8   4   6   -1.06    1.28
  -8  -4  -6   -2.36    1.24
  -8  -4  -7    6.30    1.50
  -8  -4  -8    1.15    1.27
  -8  -4  -9    1.34    1.32
   8   5  -4    6.22    1.98
   8   5  -3    2.39    1.91
   8   5  -2    1.16    1.79
   8   5  -1    0.67    1.94
   8   5   0    0.43    1.75
   8   5   1    0.60    1.65
   8   5   2    2.46    1.74
   8   5   3   -0.56    1.59
   8   5   4   -0.23    1.51
  -8  -5  -4    1.69    1.10
   8   5   5   -0.94    1.57
  -8  -5  -5   -0.19    1.13
   8   5   6    3.67    1.57
  -8  -5  -6    0.57    1.26
   8   5   7   -0.68    1.48
  -8  -5  -7    0.24    1.22
   8   5   8    0.14    1.55
  -8  -5  -8    0.76    1.32
  -8  -5  -9    2.04    1.38
   8   6  -3   -0.21    1.93
   8   6  -2    0.88    1.88
   8   6   0   -2.58    1.77
   8   6   1    4.43    1.79
   8   6   2   -1.12    1.85
   8   6   3   -1.26    1.63
   8   6   4   -0.55    1.61
   8   6   5   -0.07    1.54
   8   6   6    0.54    1.62
  -8  -6  -6    0.11    1.27
   8   6   7    2.37    1.59
  -8  -6  -7    1.75    1.31
   8   6   8    2.49    1.70
  -8  -6  -8   -1.23    1.35
   8   7  -2    1.83    1.92
   8   7   0   -1.36    1.74
   8   7   1    0.09    1.73
   8   7   2   -0.20    1.83
   8   7   3    0.92    1.76
   8   7   4    4.71    1.78
   8   7   5    0.87    1.78
   8   7   6   -5.57    1.77
   8   7   7    4.70    1.81
  -8  -7  -7   -0.03    1.41
   8   8   0    3.60    2.01
   8   8   1   -5.18    2.05
   8   8   2   -0.73    1.87
   8   8   3    2.83    1.87
   8   8   4    2.80    1.85
   8   8   5    0.76    1.91
  -9   5  -1    1.61    3.22
  -9   5  -2    6.39    3.25
  -9   5  -3   -1.74    3.04
  -9   4   1    2.45    3.61
  -9   4   0    0.86    3.15
  -9   4  -1    7.43    3.57
  -9   4  -2    4.56    3.26
  -9   4  -4    0.03    1.22
  -9   4  -5    0.91    1.09
  -9   4  -6   -0.16    1.17
  -9   3   2   -3.39    3.26
  -9   3   1    4.19    3.44
  -9   3   0    5.59    3.45
  -9   3  -1   -2.97    3.28
  -9   3  -2   -2.44    3.22
  -9   3  -3   -1.08    3.23
  -9   3  -3    2.52    1.25
  -9   3  -4   -0.94    1.17
  -9   3  -5   -0.37    1.11
  -9   3  -6   -0.81    1.33
  -9   3  -7    0.60    1.18
  -9   2   2    5.75    3.57
  -9   2   1    7.54    3.44
  -9   2   0   -3.04    2.92
  -9   2  -1   -0.29    2.72
  -9   2  -2    0.13    3.17
  -9   2  -2    2.82    1.22
  -9   2  -3   -9.39    3.08
  -9   2  -3   -0.63    1.23
  -9   2  -4   -0.21    1.09
  -9   2  -5    1.37    1.13
  -9   2  -6    1.40    1.04
  -9   2  -7    1.02    1.21
  -9   2  -8   -0.13    1.15
  -9   1   3    0.08    2.92
  -9   1   2   -0.26    3.09
  -9   1   1    4.37    3.05
  -9   1   0    1.58    2.88
  -9   1  -1    4.25    2.91
  -9   1  -1    3.67    1.17
  -9   1  -2   -8.65    2.69
  -9   1  -2   -0.08    1.19
  -9   1  -3   -0.12    1.20
  -9   1  -4    0.11    1.13
  -9   1  -5    1.37    1.16
  -9   1  -6    0.86    1.26
  -9   1  -7   -2.45    1.23
  -9   1  -7   -0.80    1.07
  -9   1  -8   -0.77    1.38
  -9   0   3   -1.33    2.87
  -9   0   2    1.52    2.92
  -9   0   1    0.31    2.69
  -9   0   0    9.53    3.11
  -9   0  -1   -6.81    2.83
  -9   0  -1    1.62    1.12
  -9   0  -2    2.56    1.24
  -9   0  -3    1.04    1.09
  -9   0  -4    1.27    1.24
  -9   0  -5    0.11    0.96
  -9   0  -6    0.86    1.17
  -9   0  -7    0.22    1.35
  -9   0  -8    0.94    1.24
  -9  -1   3    0.06    3.10
  -9  -1   2    4.17    2.79
  -9  -1   1    4.88    4.26
  -9  -1   0   -2.17    2.85
  -9  -1   0   -0.99    0.97
  -9  -1  -1    2.54    2.59
  -9  -1  -1    0.02    1.13
  -9  -1  -2    0.51    1.07
  -9  -1  -3   -1.24    1.12
  -9  -1  -4    2.19    1.07
  -9  -1  -5    2.11    1.13
  -9  -1  -6   -0.15    1.33
  -9  -1  -7    0.08    1.22
  -9  -1  -8    0.96    1.35
   9   2  -3    0.01    2.02
  -9  -2   2    4.15    2.82
   9   2  -2   -2.28    1.86
  -9  -2   1   -1.30    2.65
  -9  -2   0   -0.81    2.54
  -9  -2   0   -0.03    0.98
  -9  -2  -1    0.38    1.16
  -9  -2  -2   -0.38    1.12
  -9  -2  -3    1.55    1.18
  -9  -2  -4   -0.75    1.24
  -9  -2  -4   -1.84    1.08
  -9  -2  -5    1.66    1.11
  -9  -2  -6   -1.41    1.23
  -9  -2  -7   -0.60    1.48
  -9  -2  -8   -0.45    1.31
   9   3  -2    4.01    1.93
   9   3  -1    0.75    1.83
  -9  -3   0   -1.48    1.04
   9   3   0   -0.05    1.76
  -9  -3  -1    2.84    1.01
  -9  -3  -2    0.75    1.02
  -9  -3  -3   -0.39    1.16
  -9  -3  -4    0.65    1.21
  -9  -3  -5    1.64    1.22
  -9  -3  -6    1.38    1.24
  -9  -3  -7    1.93    1.36
  -9  -3  -8    1.05    1.41
   9   4  -2    2.90    2.04
   9   4  -1    1.26    2.00
   9   4   0   -3.69    1.80
  -9  -4  -1   -0.23    1.05
   9   4   1    2.44    1.76
  -9  -4  -2    0.58    1.01
   9   4   2    4.25    1.68
   9   4   3    2.43    1.64
  -9  -4  -4   -1.89    1.26
  -9  -4  -5    2.31    1.36
  -9  -4  -6    6.51    1.33
  -9  -4  -7    3.38    1.34
   9   5   0   -2.34    1.93
   9   5   1   -3.85    1.79
  -9  -5  -2   -0.23    1.12
   9   5   2   -1.32    1.78
   9   5   3    0.25    1.83
   9   5   4    0.70    1.75
   9   5   5    3.47    1.84
  -9  -5  -6   -0.56    1.40
   9   6   1    1.01    2.03
   9   6   2   -1.21    1.97
   9   6   3    3.34    1.87
   9   6   4    5.85    1.89
   9   6   5    1.22    1.89
 -10   1  -3   -1.11    1.22
 -10   0  -2    0.65    1.36
 -10   0  -3   -1.39    1.17
 -10   0  -4   -0.79    1.24
 -10  -1  -2   -0.05    1.15
 -10  -1  -3    1.30    1.28
 -10  -1  -4    1.97    1.20
 -10  -2  -2    1.04    1.15
 -10  -2  -3   -1.87    1.19
 -10  -2  -4    2.47    1.31
   0   0   0    0.00    0.00
;
_shelx_hkl_checksum     63776
_shelx_res_file
;
TITL SK-15 IN P-1
    shelx.res
    created by SHELXL-2018/3 at 15:35:26 on 10-Aug-2022
CELL  0.71073  8.40500 11.02900 11.52000 89.10000 77.06000 87.17000
ZERR 4  0.00100  0.00200  0.00300  0.02000  0.02000  0.02000
LATT 1
SFAC C H N O
UNIT 40 52 4 8
SIZE 0.48 0.10 0.06
temp 23
L.S. 14
acta
conf
BOND $H
htab
DFIX 0.86 0.02 N1 H11N N1 H12N N2 H21N N2 H22N
HTAB N1 O2_$1
HTAB N1 N2_$2
HTAB N2 O4_$1
HTAB N2 O2_$1
EQIV $1 x-1, y, z
EQIV $2 -x, -y, -z+1
omit     3  10   5    !   109.95          1.95       9.24       0.010       0.98
omit     2 -11   3    !    74.37          0.01       8.29       0.001       0.94
omit     5   5   9    !   118.70          7.25       7.57       0.020       1.01
WGHT    0.037200
FVAR       0.32942
O1    4    0.887967    0.171011    0.061073    11.00000    0.06195    0.07784 =
         0.07881    0.01403   -0.01800   -0.01138
O2    4    0.981510    0.069630    0.203689    11.00000    0.06322    0.10236 =
         0.09971    0.02390   -0.03529   -0.00726
N1    3    0.236223   -0.079242    0.305251    11.00000    0.06164    0.07921 =
         0.11021    0.01493   -0.02541   -0.01414
H11N  2    0.160142   -0.056061    0.268369    11.00000   -1.20000
H12N  2    0.207373   -0.115907    0.374278    11.00000   -1.20000
C1    1    0.704121    0.052668    0.191682    11.00000    0.04972    0.04688 =
         0.06304    0.00162   -0.02063   -0.00087
C2    1    0.663164   -0.017685    0.293604    11.00000    0.06463    0.07022 =
         0.07401    0.01174   -0.02861   -0.00418
AFIX  43
H2    2    0.742114   -0.036394    0.337017    11.00000   -1.20000
AFIX   0
C3    1    0.509687   -0.060745    0.332675    11.00000    0.06844    0.06281 =
         0.07535    0.01379   -0.02287   -0.00320
AFIX  43
H3    2    0.486052   -0.107475    0.401760    11.00000   -1.20000
AFIX   0
C4    1    0.389106   -0.034528    0.268925    11.00000    0.05511    0.04559 =
         0.08206   -0.00671   -0.01843   -0.00107
C5    1    0.430641    0.034769    0.166085    11.00000    0.06524    0.06787 =
         0.07220   -0.00074   -0.02743   -0.00106
AFIX  43
H5    2    0.352592    0.052365    0.121639    11.00000   -1.20000
AFIX   0
C6    1    0.583892    0.077986    0.128300    11.00000    0.06583    0.05873 =
         0.06045    0.00373   -0.01898   -0.00404
AFIX  43
H6    2    0.607661    0.124870    0.059323    11.00000   -1.20000
AFIX   0
C7    1    0.869644    0.095714    0.155065    11.00000    0.06356    0.06011 =
         0.06530   -0.00092   -0.01737    0.00316
C8    1    1.047069    0.222837    0.014806    11.00000    0.06184    0.08287 =
         0.09520    0.01860   -0.01600   -0.01061
AFIX  13
H8    2    1.133590    0.159715    0.013890    11.00000   -1.20000
AFIX   0
C9    1    1.048459    0.261952   -0.110406    11.00000    0.10454    0.14015 =
         0.09075    0.03954   -0.00896   -0.02124
AFIX 137
H9A   2    1.153638    0.291440   -0.146885    11.00000   -1.50000
H9B   2    0.965887    0.325395   -0.109877    11.00000   -1.50000
H9C   2    1.026744    0.194107   -0.154764    11.00000   -1.50000
AFIX   0
C10   1    1.070390    0.324580    0.092383    11.00000    0.12991    0.13193 =
         0.12516    0.00406   -0.03285   -0.06587
AFIX 137
H10A  2    1.176583    0.355914    0.063178    11.00000   -1.50000
H10B  2    1.061486    0.295363    0.172414    11.00000   -1.50000
H10C  2    0.988098    0.387900    0.091451    11.00000   -1.50000
AFIX   0
O3    4    0.377924    0.448659    0.698790    11.00000    0.05592    0.08098 =
         0.07769   -0.01627   -0.01577   -0.00441
O4    4    0.557002    0.358098    0.547402    11.00000    0.04910    0.08756 =
         0.09203   -0.01483   -0.00303    0.00178
N2    3   -0.132640    0.227835    0.443464    11.00000    0.06295    0.11227 =
         0.09097   -0.03170   -0.01905    0.00531
H21N  2   -0.222788    0.272636    0.464823    11.00000   -1.20000
H22N  2   -0.112656    0.185056    0.378963    11.00000   -1.20000
C11   1    0.271027    0.347132    0.558298    11.00000    0.05008    0.05484 =
         0.05455   -0.00121   -0.00780    0.00115
C12   1    0.290854    0.263758    0.467801    11.00000    0.04961    0.07544 =
         0.06817   -0.00314   -0.00712    0.00731
AFIX  43
H12   2    0.395305    0.233201    0.432496    11.00000   -1.20000
AFIX   0
C13   1    0.159351    0.224983    0.428809    11.00000    0.06075    0.07961 =
         0.07895   -0.02033   -0.01964    0.00845
AFIX  43
H13   2    0.175830    0.167394    0.368659    11.00000   -1.20000
AFIX   0
C14   1    0.002304    0.270329    0.477697    11.00000    0.05457    0.06822 =
         0.06487   -0.00091   -0.01388   -0.00418
C15   1   -0.017598    0.355267    0.567507    11.00000    0.04645    0.07773 =
         0.06904   -0.00914   -0.00547    0.00703
AFIX  43
H15   2   -0.121799    0.387177    0.601576    11.00000   -1.20000
AFIX   0
C16   1    0.114456    0.393372    0.607318    11.00000    0.06414    0.06041 =
         0.06386   -0.00561   -0.00939    0.00295
AFIX  43
H16   2    0.098348    0.450695    0.667688    11.00000   -1.20000
AFIX   0
C17   1    0.416356    0.383334    0.598153    11.00000    0.06611    0.04833 =
         0.06470    0.00573   -0.00906   -0.00143
C18   1    0.513197    0.491654    0.745254    11.00000    0.06187    0.08408 =
         0.08943   -0.01317   -0.01954   -0.00956
AFIX  13
H18   2    0.604797    0.510435    0.679401    11.00000   -1.20000
AFIX   0
C19   1    0.565931    0.392743    0.823786    11.00000    0.10367    0.12540 =
         0.10920   -0.00309   -0.04830    0.00132
AFIX 137
H19A  2    0.651956    0.420771    0.857562    11.00000   -1.50000
H19B  2    0.604601    0.321671    0.776874    11.00000   -1.50000
H19C  2    0.474575    0.373254    0.886569    11.00000   -1.50000
AFIX   0
C20   1    0.445848    0.605791    0.813261    11.00000    0.10683    0.10758 =
         0.14237   -0.05249   -0.03525    0.00506
AFIX 137
H20A  2    0.531415    0.642247    0.841449    11.00000   -1.50000
H20B  2    0.359770    0.585874    0.879823    11.00000   -1.50000
H20C  2    0.403548    0.661803    0.761739    11.00000   -1.50000
AFIX   0
HKLF 4
REM  SK-15 IN P-1
REM wR2 = 0.1351, GooF = S = 0.975, Restrained GooF = 0.975 for all data
REM R1 = 0.0827 for 1275 Fo > 4sig(Fo) and 0.2383 for all 3730 data
REM 251 parameters refined using 4 restraints
END
WGHT      0.0372      0.0000
REM Instructions for potential hydrogen bonds
HTAB N1 O2_$1
HTAB N1 N2_$2
HTAB C10 O2
HTAB N2 O4_$1
HTAB N2 O2_$1
REM Highest difference peak  0.113,  deepest hole -0.139,  1-sigma level  0.031
Q1    1   0.0938  0.3288  0.4025  11.00000  0.05    0.11
Q2    1   0.2480  0.4418  0.7612  11.00000  0.05    0.11
Q3    1   0.4588  0.2671  0.4430  11.00000  0.05    0.11
Q4    1   0.1967  0.0772  0.1728  11.00000  0.05    0.11
Q5    1   0.1599  0.1165  0.3364  11.00000  0.05    0.11
Q6    1  -0.2473  0.4240  0.5092  11.00000  0.05    0.10
Q7    1   0.5415  0.2486  0.4760  11.00000  0.05    0.10
Q8    1   0.4955  0.4764  0.9570  11.00000  0.05    0.10
Q9    1   0.7345  0.4086  0.7933  11.00000  0.05    0.10
Q10   1   0.3234  0.0420  0.0813  11.00000  0.05    0.10
Q11   1   0.1107  0.5813  0.6249  11.00000  0.05    0.10
Q12   1   0.1583  0.5318  0.6630  11.00000  0.05    0.10
Q13   1   0.6749  0.3388  0.5238  11.00000  0.05    0.10
Q14   1   0.8140  0.2428  0.0138  11.00000  0.05    0.10
Q15   1   0.8045  0.5398  0.7420  11.00000  0.05    0.10
Q16   1   0.8236  0.4187  0.1869  11.00000  0.05    0.10
Q17   1   0.1364  0.2178  0.3256  11.00000  0.05    0.09
Q18   1   0.6720  0.6704  0.6983  11.00000  0.05    0.09
Q19   1   1.0036  0.4231 -0.2005  11.00000  0.05    0.09
Q20   1   0.4135  0.1852  0.1102  11.00000  0.05    0.09
;
_shelx_res_checksum     4767
