# Supplementary material for: Isopropyl 4-amino­benzoate
Source: IUCrdata. 2022 Sep 15;7(Pt 9):x220904. doi: 10.1107/S241431462200904X (PMC9635424; doi:10.1107/S241431462200904X)
Supplement: Supplementary file 2 [file x-07-x220904-Isup2.hkl]

data_I                                                                          
_shelx_title ' SK-15 IN P-1'                                                    
_shelx_refln_list_code          4                                               
_shelx_F_calc_maximum      135.30                                               
_exptl_crystal_F_000       384.00                                               
_reflns_d_resolution_high  0.8332                                               
                                                                                
loop_                                                                           
 _space_group_symop_operation_xyz                                               
 'x, y, z'                                                                      
 '-x, -y, -z'                                                                   
                                                                                
_cell_length_a     8.4050                                                       
_cell_length_b    11.0290                                                       
_cell_length_c    11.5200                                                       
_cell_angle_alpha  89.100                                                       
_cell_angle_beta   77.060                                                       
_cell_angle_gamma  87.170                                                       
                                                                                
_shelx_F_squared_multiplier     1.000                                           
                                                                                
loop_                                                                           
 _refln_index_h                                                                 
 _refln_index_k                                                                 
 _refln_index_l                                                                 
 _refln_F_squared_calc                                                          
 _refln_F_squared_meas                                                          
 _refln_F_squared_sigma                                                         
 _refln_observed_status                                                         
   2   0   0       4607.96       4506.87        78.14 o                         
   3   0   0         23.78         20.49         4.93 o                         
   4   0   0         28.24         34.60         5.55 o                         
   5   0   0         10.50          7.96         5.65 o                         
   6   0   0         10.03         11.34         6.43 o                         
   7   0   0        190.31        195.71        16.74 o                         
   8   0   0         27.48         13.27         8.69 o                         
   9   0   0          0.91         87.82        28.66 o                         
  -9   1   0          1.06         14.56        26.54 o                         
  -8   1   0         12.73         -9.12        24.42 o                         
  -7   1   0          7.05          3.43         9.32 o                         
  -6   1   0         89.56         90.80         7.26 o                         
  -5   1   0          0.48          3.36         3.32 o                         
  -4   1   0        350.53        355.60        12.26 o                         
  -3   1   0         58.39         59.08         3.82 o                         
  -2   1   0        480.40        468.51         9.81 o                         
  -1   1   0        585.63        601.75         4.21 o                         
   1   1   0        221.43        228.99         8.85 o                         
   2   1   0        954.55        942.02        27.16 o                         
   3   1   0        315.27        316.44         9.99 o                         
   4   1   0        298.33        297.51         7.52 o                         
   5   1   0          6.29          3.78         5.82 o                         
   6   1   0         13.50         17.97         6.78 o                         
   7   1   0          1.55          5.69         7.30 o                         
   8   1   0          8.07         22.47        17.09 o                         
   9   1   0          4.57         -8.46         8.46 o                         
  -9   2   0          0.00        -26.91        26.91 o                         
  -8   2   0          0.96         14.28        26.36 o                         
  -7   2   0         36.74         27.74        24.14 o                         
  -6   2   0          0.79         -0.51         8.26 o                         
  -5   2   0        173.99        173.92         5.48 o                         
  -4   2   0        247.99        251.22         6.81 o                         
  -3   2   0         14.93         17.77         2.23 o                         
  -2   2   0        511.05        479.37         6.48 o                         
  -1   2   0      18306.61      16828.64        41.65 o                         
   0   2   0        149.71        168.18         5.34 o                         
   1   2   0       1826.15       1786.99        11.49 o                         
   2   2   0        789.29        789.98         6.46 o                         
   3   2   0         25.99         29.67         3.19 o                         
   4   2   0        188.47        174.12        12.98 o                         
   5   2   0          0.40          3.39         5.92 o                         
   6   2   0          0.30          8.56         6.44 o                         
   7   2   0        313.29        331.44        18.00 o                         
   8   2   0         20.65         24.57         7.87 o                         
   9   2   0          0.10         -2.28         8.43 o                         
  -9   3   0          3.05         51.51        31.79 o                         
  -8   3   0         61.47        111.23        28.29 o                         
  -7   3   0          0.90         16.59        24.88 o                         
  -6   3   0         16.21         49.95        22.48 o                         
  -5   3   0         46.47         54.55        21.01 o                         
  -4   3   0        157.11        163.38         4.11 o                         
  -3   3   0        372.92        399.88         5.01 o                         
  -2   3   0        116.06        136.96         7.18 o                         
  -1   3   0       2718.56       2648.53        10.59 o                         
   0   3   0       2647.50       2617.09        13.13 o                         
   1   3   0         27.04         26.84         2.62 o                         
   2   3   0        204.16        209.24         6.89 o                         
   3   3   0        626.99        655.46         7.34 o                         
   4   3   0        322.12        342.19         5.12 o                         
   5   3   0        553.55        552.17        30.13 o                         
   6   3   0          5.73         14.00         6.54 o                         
   7   3   0        163.91        163.54         9.54 o                         
   8   3   0          1.25         -7.51         9.81 o                         
   9   3   0          2.59         -8.25         8.25 o                         
  -9   4   0         16.90          7.92        29.03 o                         
  -8   4   0         11.81         25.25        23.41 o                         
  -7   4   0         11.94         45.43        23.59 o                         
  -6   4   0          1.15          3.23        21.75 o                         
  -5   4   0          6.05          8.94        19.54 o                         
  -4   4   0          8.67         12.15         3.16 o                         
  -3   4   0         68.64         67.17         3.17 o                         
  -2   4   0          1.25          1.53         2.97 o                         
  -1   4   0         35.70         34.82         3.74 o                         
   0   4   0         45.69         47.55         5.05 o                         
   1   4   0        506.53        479.54         5.92 o                         
   2   4   0        411.55        424.95         6.00 o                         
   3   4   0        257.48        258.43         5.15 o                         
   4   4   0         16.84         15.13         3.14 o                         
   5   4   0          2.60          6.73         5.82 o                         
   6   4   0        367.54        392.38        21.29 o                         
   7   4   0         24.09         33.09         6.01 o                         
   8   4   0         19.36         17.94         7.91 o                         
   9   4   0          6.73        -16.59        16.59 o                         
  -8   5   0         12.10          4.70        28.57 o                         
  -7   5   0         36.27         22.67        25.07 o                         
  -6   5   0          6.73         -5.62        21.66 o                         
  -5   5   0          1.48          6.45        11.20 o                         
  -4   5   0        310.35        306.88         7.39 o                         
  -3   5   0        126.16        124.91         4.69 o                         
  -2   5   0          3.23          2.61         3.75 o                         
  -1   5   0         23.70         19.10         4.12 o                         
   0   5   0        103.98        104.16         8.31 o                         
   1   5   0         49.98         44.07         4.68 o                         
   2   5   0         45.56         44.92         4.07 o                         
   3   5   0        406.76        405.73         6.52 o                         
   4   5   0        245.69        241.53        14.78 o                         
   5   5   0          0.03        -13.09        15.39 o                         
   6   5   0          8.91         52.07        15.48 o                         
   7   5   0          3.27        -16.22        16.22 o                         
   8   5   0          0.21          3.96        16.13 o                         
   9   5   0          0.01        -17.79        17.79 o                         
  -8   6   0          3.46          7.56        30.04 o                         
  -7   6   0          8.64         33.36        26.82 o                         
  -6   6   0          2.84         18.06        22.58 o                         
  -5   6   0         17.94         12.51        12.07 o                         
  -4   6   0          2.77          0.58         4.73 o                         
  -3   6   0         14.59          9.84         6.02 o                         
  -2   6   0         50.26         49.48         4.58 o                         
  -1   6   0         95.15         98.66         5.25 o                         
   0   6   0        318.98        310.40        16.17 o                         
   1   6   0          0.09         -1.80         3.52 o                         
   2   6   0         73.55         70.02         4.99 o                         
   3   6   0          4.87          4.64         7.46 o                         
   4   6   0          1.04          3.18         4.32 o                         
   5   6   0         30.10         29.95        15.94 o                         
   6   6   0          0.63         -0.83        16.96 o                         
   7   6   0         16.43         12.99        15.94 o                         
   8   6   0          0.03        -16.31        16.31 o                         
  -8   7   0          3.24         22.02        26.36 o                         
  -7   7   0          8.66          1.20        24.70 o                         
  -6   7   0          0.58          3.29         9.75 o                         
  -5   7   0          0.27         -6.23         7.63 o                         
  -4   7   0        139.72        136.00        12.54 o                         
  -3   7   0         42.85         38.77         6.40 o                         
  -2   7   0        142.27        136.85         8.69 o                         
  -1   7   0          2.60          0.29         4.99 o                         
   0   7   0        594.64        601.74        14.92 o                         
   1   7   0          3.20          1.73         6.12 o                         
   2   7   0          5.57          5.89         6.29 o                         
   3   7   0         40.48         34.42         6.58 o                         
   4   7   0         17.67         16.42         6.18 o                         
   5   7   0          1.44         56.67        16.22 o                         
   6   7   0          0.01         -9.86        17.05 o                         
   7   7   0         13.69         -8.94        18.06 o                         
   8   7   0          2.28        -12.53        16.03 o                         
  -7   8   0          8.77         26.26        25.16 o                         
  -6   8   0          4.41          7.61         9.41 o                         
  -5   8   0          1.48          1.76         7.89 o                         
  -4   8   0          3.87          0.16         5.19 o                         
  -3   8   0          1.92         -1.78         6.78 o                         
  -2   8   0         15.87         26.43        14.28 o                         
  -1   8   0          0.01         -4.06         6.55 o                         
   0   8   0          0.33         -6.18         6.82 o                         
   1   8   0          6.19         -0.94         6.11 o                         
   2   8   0          5.08          9.10         6.70 o                         
   3   8   0         10.33         14.73         6.49 o                         
   4   8   0         19.79         10.80         6.28 o                         
   5   8   0          0.63          8.02        15.39 o                         
   6   8   0         13.52         21.38        17.88 o                         
   7   8   0          0.57          1.94        18.06 o                         
   8   8   0          0.00         33.17        18.52 o                         
  -6   9   0          0.08          9.14        35.43 o                         
  -5   9   0          4.47          8.95         8.24 o                         
  -4   9   0          5.41        -10.30        10.30 o                         
  -3   9   0          0.59         -6.86         6.86 o                         
  -2   9   0         34.65         61.10        17.23 o                         
  -1   9   0        101.86         86.42         8.87 o                         
   0   9   0         68.08         60.76         6.67 o                         
   1   9   0          3.46         -2.05         7.10 o                         
   2   9   0         18.70         28.33         7.13 o                         
   3   9   0          7.75          9.67         6.87 o                         
   4   9   0         11.97         11.67         6.63 o                         
   5   9   0          0.18        -15.76        15.76 o                         
   6   9   0          0.68        -11.43        14.56 o                         
   7   9   0          1.70        -19.35        19.35 o                         
  -6  10   0          0.11          9.86        13.91 o                         
  -5  10   0          0.47          0.67        10.55 o                         
  -4  10   0         13.99         13.11         6.76 o                         
  -3  10   0         13.74         -3.14        17.65 o                         
  -2  10   0          5.42          8.67         8.00 o                         
  -1  10   0         24.91         -1.69        12.26 o                         
   0  10   0         25.70         32.68         8.57 o                         
   1  10   0          2.18         -4.15         6.92 o                         
   2  10   0          1.68          8.99         7.45 o                         
   3  10   0         42.02         55.92        12.72 o                         
   4  10   0         11.04          7.47         7.58 o                         
   5  10   0          7.63         17.14        15.85 o                         
   6  10   0          0.01         18.15        17.79 o                         
  -5  11   0          1.79         78.14        26.54 o                         
  -4  11   0          0.12         -6.11         7.42 o                         
  -3  11   0         18.02         22.43        13.50 o                         
  -2  11   0          0.23        -18.60        26.22 o                         
  -1  11   0         10.07          4.95         9.22 o                         
   0  11   0          1.57         -4.28        16.45 o                         
   1  11   0          0.01         20.28        18.25 o                         
   2  11   0          0.37         -5.93        13.36 o                         
   3  11   0          0.41          0.76         8.18 o                         
   4  11   0          0.49        -15.39        15.39 o                         
   5  11   0          1.84          7.92        16.13 o                         
  -3  12   0         15.52         19.09         9.95 o                         
  -2  12   0         13.88         14.67         9.97 o                         
  -1  12   0         11.08         11.61        11.15 o                         
   0  12   0          0.23         -5.81        10.78 o                         
   1  12   0          1.99         -9.22         9.95 o                         
   2  12   0          4.50         -9.03        10.97 o                         
   3  12   0          3.42          1.15         8.83 o                         
   4  12   0          0.00          8.63        15.76 o                         
  -1  13   0          0.37          0.74        11.80 o                         
   0  13   0          0.00         -4.33        13.09 o                         
   1  13   0          0.07        -12.26        12.26 o                         
   2  13   0          1.84          2.12        12.62 o                         
  -1 -13   1          0.41         -3.13        11.98 o                         
   0 -13   1          0.37         -4.33        12.26 o                         
   1 -13   1          0.56         23.59        12.62 o                         
  -4 -12   1          0.80          2.05         9.29 o                         
  -3 -12   1         56.51         62.51        14.15 o                         
  -2 -12   1         13.95         22.12        10.78 o                         
  -1 -12   1          0.34         -7.00         9.95 o                         
   0 -12   1          0.11         -5.62        10.32 o                         
   1 -12   1          0.02         14.74        11.61 o                         
   2 -12   1          4.32          4.61        10.69 o                         
   3 -12   1          0.02        -10.14        11.80 o                         
  -5 -11   1          0.63        -17.42        17.42 o                         
  -4 -11   1          0.79          7.38         7.89 o                         
  -3 -11   1         65.83         55.65         9.12 o                         
  -2 -11   1          0.00         -2.17         7.34 o                         
  -1 -11   1          1.00         10.69        19.90 o                         
   0 -11   1         20.30          9.95        10.69 o                         
   1 -11   1          9.61         11.61        10.32 o                         
   2 -11   1          7.62         21.38        11.24 o                         
   3 -11   1         15.31         -8.70        17.92 o                         
   4 -11   1          4.00          0.96        11.70 o                         
   5 -11   1          3.15         -5.11        11.76 o                         
  -6 -10   1          0.02          5.34        18.25 o                         
  -5 -10   1          0.40         -1.66        16.59 o                         
  -4 -10   1         28.59         17.10         7.95 o                         
  -3 -10   1        110.89        123.29         9.76 o                         
  -2 -10   1          0.28        -12.62        12.62 o                         
  -1 -10   1         11.95         22.03         7.83 o                         
   0 -10   1          7.32          7.00        12.30 o                         
   1 -10   1          0.35         -4.02         7.76 o                         
   2 -10   1          4.99          9.03         8.61 o                         
   3 -10   1         14.84         19.99        12.95 o                         
   4 -10   1          7.00        -11.23        13.09 o                         
   5 -10   1          0.10         41.24        10.56 o                         
   6 -10   1          0.72        -11.61        12.90 o                         
  -7  -9   1          0.62        -16.68        16.68 o                         
  -6  -9   1          3.04          3.23        17.88 o                         
  -5  -9   1          1.56        -16.50        16.50 o                         
  -4  -9   1         79.26         93.26         8.68 o                         
  -3  -9   1         42.36         40.50         9.77 o                         
  -2  -9   1          5.94          1.86        14.47 o                         
  -1  -9   1          3.59          0.61         6.60 o                         
   0  -9   1         40.92         40.96         7.94 o                         
   1  -9   1          0.76         -6.55         7.18 o                         
   2  -9   1          2.57          9.55         7.71 o                         
   3  -9   1         20.18         12.94        14.51 o                         
   4  -9   1          0.15         -7.52        13.41 o                         
   5  -9   1          3.55         -9.72        19.63 o                         
   6  -9   1          0.86        -10.97        10.97 o                         
   7  -9   1          2.12         41.20        22.16 o                         
  -7  -8   1          1.40          5.71        17.97 o                         
  -6  -8   1          0.99          0.46        15.85 o                         
  -5  -8   1          2.42        -11.43        16.68 o                         
  -4  -8   1        110.85         87.27        14.97 o                         
  -3  -8   1         13.52         11.49         6.22 o                         
  -2  -8   1         11.97          5.96         6.47 o                         
  -1  -8   1          2.98         15.72         6.53 o                         
   0  -8   1        166.17        178.74        10.20 o                         
   1  -8   1         47.38         42.59         7.53 o                         
   2  -8   1          6.52          7.68         7.74 o                         
   3  -8   1         38.00         45.12         7.86 o                         
   4  -8   1         17.53         22.03         5.87 o                         
   5  -8   1         12.42         10.14        14.92 o                         
   6  -8   1          1.50         -0.12         9.36 o                         
   7  -8   1         34.48         52.00        15.57 o                         
  -7  -7   1          7.60         52.34        17.88 o                         
  -6  -7   1         35.91         33.27        18.15 o                         
  -5  -7   1         12.35        -15.39        15.39 o                         
  -4  -7   1         51.29         41.77         6.04 o                         
  -3  -7   1        148.19        135.16         7.88 o                         
  -2  -7   1         15.34         16.85         6.34 o                         
  -1  -7   1          0.12          1.36         6.51 o                         
   0  -7   1         13.09         13.09         5.07 o                         
   1  -7   1         29.88         33.22         5.05 o                         
   2  -7   1         27.37         24.74         6.07 o                         
   3  -7   1         31.45         31.72         6.68 o                         
   4  -7   1          5.31          4.76         5.23 o                         
   5  -7   1          8.89          4.26         7.69 o                         
   6  -7   1          4.75         26.36        11.66 o                         
   7  -7   1         11.48         24.42        24.33 o                         
   8  -7   1          5.17         48.56        33.45 o                         
  -7  -6   1          0.01        -16.13        17.05 o                         
  -6  -6   1          0.11          4.88        16.22 o                         
  -5  -6   1         11.33         -5.62        16.03 o                         
  -4  -6   1         30.67         25.05         5.28 o                         
  -3  -6   1         51.82         54.61         6.42 o                         
  -2  -6   1         11.79          7.63         5.81 o                         
  -1  -6   1        145.83        133.37         6.16 o                         
   0  -6   1         14.94         11.39         3.47 o                         
   1  -6   1         43.67         40.20         3.51 o                         
   2  -6   1         24.09         29.51         5.51 o                         
   3  -6   1        151.25        163.87         8.13 o                         
   4  -6   1          0.61          0.29         4.91 o                         
   5  -6   1         11.48         11.99         8.38 o                         
   6  -6   1         17.98         36.83        27.37 o                         
   7  -6   1          1.90         15.48        23.41 o                         
   8  -6   1          1.46          9.03        28.57 o                         
  -8  -5   1          0.79          6.17        17.88 o                         
  -7  -5   1        127.11        120.26        19.26 o                         
  -6  -5   1          4.43         16.40        17.05 o                         
  -5  -5   1          0.06          1.38        16.13 o                         
  -4  -5   1        116.45        107.70         5.72 o                         
  -3  -5   1        155.38        146.75         4.99 o                         
  -2  -5   1        106.21        104.10         4.46 o                         
  -1  -5   1          0.02         -3.33         3.33 o                         
   0  -5   1         59.46         52.60         3.72 o                         
   1  -5   1        139.23        140.44         5.04 o                         
   2  -5   1        195.73        201.11         6.99 o                         
   3  -5   1         23.34         23.71         5.46 o                         
   4  -5   1        483.59        515.89        20.15 o                         
   5  -5   1          1.61          4.20         7.47 o                         
   6  -5   1          1.13         13.16        16.26 o                         
   7  -5   1          1.20         11.70        30.04 o                         
   8  -5   1         61.36         85.79        32.53 o                         
   9  -5   1          1.77         14.84        29.67 o                         
  -9  -4   1          0.17         11.61        18.43 o                         
  -8  -4   1          0.04         29.30        15.94 o                         
  -7  -4   1          6.44         -4.70        16.31 o                         
  -6  -4   1         93.71        107.16        16.82 o                         
  -5  -4   1         45.29         31.72         8.98 o                         
  -4  -4   1          0.26          5.69         2.83 o                         
  -3  -4   1        194.53        205.39        12.67 o                         
  -2  -4   1        233.03        244.09         5.16 o                         
  -1  -4   1         36.77         40.89         3.68 o                         
   0  -4   1         60.51         60.50         3.66 o                         
   1  -4   1          0.01         -0.01         3.38 o                         
   2  -4   1        620.35        601.63         8.73 o                         
   3  -4   1        341.84        354.33        10.06 o                         
   4  -4   1         18.33         14.48         3.51 o                         
   5  -4   1         24.65         17.89         8.13 o                         
   6  -4   1          4.17          5.99        19.17 o                         
   7  -4   1         21.59         22.12        24.97 o                         
   8  -4   1         51.10         30.87        29.03 o                         
   9  -4   1          1.46         68.47        32.90 o                         
  -9  -3   1          0.25          6.91        16.86 o                         
  -8  -3   1         11.71         13.21         7.43 o                         
  -7  -3   1         24.40         27.65        10.86 o                         
  -6  -3   1         64.75         68.51         6.82 o                         
  -5  -3   1          5.50         17.71         7.37 o                         
  -4  -3   1          1.03          2.52         3.23 o                         
  -3  -3   1       1928.24       1901.88        55.04 o                         
  -2  -3   1        221.75        225.15         5.98 o                         
  -1  -3   1        813.21        819.11        17.44 o                         
   0  -3   1       2100.23       2117.01         9.64 o                         
   1  -3   1          7.21          9.71         4.21 o                         
   2  -3   1         13.25         11.79         4.21 o                         
   3  -3   1       1023.20       1062.21        18.29 o                         
   4  -3   1         12.41          9.21         2.37 o                         
   5  -3   1          6.50          6.77         7.09 o                         
   6  -3   1          0.08          4.78         8.38 o                         
   7  -3   1         71.95         58.88        25.34 o                         
   8  -3   1         40.23         46.81        26.17 o                         
   9  -3   1          1.93        -27.37        30.23 o                         
  -9  -2   1          4.08        -11.98        24.42 o                         
  -8  -2   1          1.47         12.81         7.06 o                         
  -7  -2   1        327.70        365.26        26.30 o                         
  -6  -2   1          0.70          1.70         6.11 o                         
  -5  -2   1        149.69        143.61        11.63 o                         
  -4  -2   1        379.73        401.41        15.06 o                         
  -3  -2   1        409.17        414.30        17.60 o                         
  -2  -2   1        540.08        537.52        24.65 o                         
  -1  -2   1        178.04        179.37         5.32 o                         
   0  -2   1       3930.25       4072.14        24.05 o                         
   1  -2   1        265.99        250.77         6.86 o                         
   2  -2   1        348.41        333.55         7.93 o                         
   3  -2   1         59.32         56.29         2.44 o                         
   4  -2   1          8.49          9.32         2.53 o                         
   5  -2   1          0.29         -4.71         4.71 o                         
   6  -2   1         27.28         22.44        13.41 o                         
   7  -2   1        357.21        369.08        13.68 o                         
   8  -2   1          6.98         14.48        13.78 o                         
   9  -2   1          0.63         -2.67        25.07 o                         
  -9  -1   1          0.22         44.97        39.26 o                         
  -8  -1   1          1.55          5.19         9.07 o                         
  -7  -1   1         10.10         14.67         7.15 o                         
  -6  -1   1          4.56          6.11         6.31 o                         
  -5  -1   1        118.62        127.44         8.60 o                         
  -4  -1   1        708.87        807.61        27.43 o                         
  -3  -1   1         54.69         53.55         4.89 o                         
  -2  -1   1        245.85        245.66        10.27 o                         
  -1  -1   1       2279.41       2396.57        21.38 o                         
   0  -1   1       1812.57       1838.96         9.40 o                         
   1  -1   1          1.12          2.27         4.35 o                         
   2  -1   1       1589.42       1515.21        19.23 o                         
   3  -1   1        197.91        200.41         3.26 o                         
   4  -1   1          2.47          2.17         1.80 o                         
   5  -1   1         87.40         88.99         4.33 o                         
   6  -1   1          2.99          3.71         4.41 o                         
   7  -1   1        664.91        686.04        28.43 o                         
   8  -1   1          3.94          1.12        11.80 o                         
   9  -1   1         16.71         35.30        10.00 o                         
  -9   0   1          0.60          2.86        24.79 o                         
  -8   0   1         20.96         34.93        24.88 o                         
  -7   0   1         35.18         21.44        10.67 o                         
  -6   0   1          3.80          5.54         6.48 o                         
  -5   0   1         27.98         31.95         6.03 o                         
  -4   0   1        652.24        713.08        27.85 o                         
  -3   0   1         86.72         86.79         5.28 o                         
  -2   0   1        380.51        373.31         6.97 o                         
  -1   0   1          4.51          0.92         8.02 o                         
   2   0   1        724.93        738.17         8.03 o                         
   3   0   1        464.76        455.47         7.51 o                         
   4   0   1         81.70         81.85         3.49 o                         
   5   0   1        189.29        184.39         4.90 o                         
   6   0   1         88.57         86.27         5.68 o                         
   7   0   1         68.19         73.14        10.20 o                         
   8   0   1          5.57         13.97        13.73 o                         
   9   0   1          0.04         -7.10        38.84 o                         
  -9   1   1          6.30         40.27        28.11 o                         
  -8   1   1          0.46         15.20        24.05 o                         
  -7   1   1          0.74          3.69        22.76 o                         
  -6   1   1         42.73         41.60        15.11 o                         
  -5   1   1        146.84        154.64        13.55 o                         
  -4   1   1        155.54        162.77         7.59 o                         
  -3   1   1        507.45        558.36        11.13 o                         
  -2   1   1        218.61        211.92         5.21 o                         
  -1   1   1        881.54        822.43         5.24 o                         
   1   1   1          0.09          1.39         1.54 o                         
   2   1   1         57.19         51.51         6.87 o                         
   3   1   1          2.21          2.85         5.15 o                         
   4   1   1        115.51        118.62         6.59 o                         
   5   1   1          0.58          3.48         6.01 o                         
   6   1   1        599.19        596.10        20.68 o                         
   7   1   1         61.49         59.35        11.62 o                         
   8   1   1          7.61         16.77        10.04 o                         
   9   1   1          0.08          7.24        11.61 o                         
  -9   2   1          0.86         69.48        31.70 o                         
  -8   2   1          0.66        -20.83        23.87 o                         
  -7   2   1         15.96         34.74        22.30 o                         
  -6   2   1         37.11         46.26        21.10 o                         
  -5   2   1         20.44         16.73         8.30 o                         
  -4   2   1         50.95         71.88        10.49 o                         
  -3   2   1        421.28        418.29        27.59 o                         
  -2   2   1        858.17        800.84        14.77 o                         
  -1   2   1        527.18        559.89         9.87 o                         
   0   2   1        628.94        627.27        15.39 o                         
   1   2   1        113.64        100.80         6.63 o                         
   2   2   1        507.59        494.02        13.45 o                         
   3   2   1         21.98         18.65         5.85 o                         
   4   2   1        790.10        848.37        11.72 o                         
   5   2   1         20.20         17.31         6.98 o                         
   6   2   1         22.86         17.69         5.31 o                         
   7   2   1         94.00         78.89        17.69 o                         
   8   2   1          0.25         -1.56         7.63 o                         
   9   2   1          0.04          3.50        10.69 o                         
  -9   3   1          8.50         38.61        31.70 o                         
  -8   3   1          7.41         -8.39        26.91 o                         
  -7   3   1         69.34         45.15        23.41 o                         
  -6   3   1         14.04         12.35        21.10 o                         
  -5   3   1          5.35          4.27         8.77 o                         
  -4   3   1        320.20        312.33        10.77 o                         
  -3   3   1        334.27        335.18         6.62 o                         
  -2   3   1        456.78        438.86         8.91 o                         
  -1   3   1        965.02        924.06        11.73 o                         
   0   3   1         26.86         31.21         4.29 o                         
   1   3   1         93.75         90.20         3.32 o                         
   2   3   1        162.57        163.90         4.92 o                         
   3   3   1         95.87        106.34        12.07 o                         
   4   3   1          5.30          4.81         6.16 o                         
   5   3   1         16.28         15.75         6.54 o                         
   6   3   1          6.36         -2.60        11.80 o                         
   7   3   1         55.72         46.22         8.41 o                         
   8   3   1          5.57         15.27         8.36 o                         
   9   3   1          4.82         26.17         9.31 o                         
  -9   4   1          0.26         22.58        33.27 o                         
  -8   4   1          1.84         33.91        26.36 o                         
  -7   4   1         51.09         45.80        26.54 o                         
  -6   4   1         52.29         34.00        21.66 o                         
  -5   4   1          0.12          4.61        18.98 o                         
  -4   4   1          0.27          2.59         4.51 o                         
  -3   4   1        112.90        119.45         3.60 o                         
  -2   4   1         18.54         15.18         2.55 o                         
  -1   4   1          0.08          0.69         3.78 o                         
   0   4   1        154.75        166.08         5.80 o                         
   1   4   1        260.70        264.01         9.34 o                         
   2   4   1         29.16         33.12         2.55 o                         
   3   4   1       1256.86       1316.76         9.47 o                         
   4   4   1        710.91        707.66        26.17 o                         
   5   4   1          0.48         -6.83         6.83 o                         
   6   4   1          7.85          0.72         6.79 o                         
   7   4   1          0.84          3.87        16.03 o                         
   8   4   1          0.02         -1.74         7.95 o                         
   9   4   1          0.55          7.07        12.30 o                         
  -8   5   1         14.31         17.23        28.75 o                         
  -7   5   1        174.73        163.66        27.46 o                         
  -6   5   1          2.40         11.98        22.02 o                         
  -5   5   1          4.70          7.83        20.64 o                         
  -4   5   1         14.74         12.00         3.83 o                         
  -3   5   1         35.35         37.17         5.83 o                         
  -2   5   1         81.71         96.13         9.40 o                         
  -1   5   1        235.44        238.78         6.05 o                         
   0   5   1         45.71         32.18         5.22 o                         
   1   5   1         28.89         26.49         3.33 o                         
   2   5   1        153.73        141.92         4.69 o                         
   3   5   1          3.13          5.57         3.25 o                         
   4   5   1         17.15         16.83         4.43 o                         
   5   5   1          0.09          5.89         6.74 o                         
   6   5   1          0.49          5.25        15.11 o                         
   7   5   1         53.31         39.90        16.96 o                         
   8   5   1          0.82          5.53        15.20 o                         
   9   5   1          2.31        -16.50        16.50 o                         
  -8   6   1         14.25         -4.88        24.88 o                         
  -7   6   1          0.86         -8.20        23.13 o                         
  -6   6   1          0.76          2.58        22.21 o                         
  -5   6   1          0.22          8.18         7.20 o                         
  -4   6   1         50.29         38.82         6.40 o                         
  -3   6   1         65.73         65.29         6.85 o                         
  -2   6   1         34.54         31.67         4.72 o                         
  -1   6   1         55.53         51.22         5.19 o                         
   0   6   1         10.08          8.04         5.40 o                         
   1   6   1         75.42         71.08         5.18 o                         
   2   6   1          0.11         -2.21         3.61 o                         
   3   6   1        740.94        792.98        10.10 o                         
   4   6   1         20.78         18.87         5.09 o                         
   5   6   1         84.53         95.74        16.96 o                         
   6   6   1          1.97         -9.58        16.40 o                         
   7   6   1         24.42         28.20        16.77 o                         
   8   6   1          0.89         40.82        16.50 o                         
   9   6   1          0.05          9.31        18.71 o                         
  -7   7   1          0.19         -1.01        25.89 o                         
  -6   7   1          2.77         -6.54        22.39 o                         
  -5   7   1          5.99          4.80         6.94 o                         
  -4   7   1         24.05         38.36        13.93 o                         
  -3   7   1          6.35          4.20         4.98 o                         
  -2   7   1          5.40          0.47         6.56 o                         
  -1   7   1         64.60         62.27         5.60 o                         
   0   7   1         89.41         87.85         7.06 o                         
   1   7   1         65.72         70.37         6.92 o                         
   2   7   1          5.95         10.78         6.31 o                         
   3   7   1        128.10        137.05         8.25 o                         
   4   7   1          0.93          2.05         6.31 o                         
   5   7   1          2.31          5.62        17.88 o                         
   6   7   1         32.20         13.64        24.88 o                         
   7   7   1          1.80         15.76        15.76 o                         
   8   7   1          0.04          0.83        15.94 o                         
  -7   8   1         12.43          9.58        28.11 o                         
  -6   8   1          2.53        -15.94        22.85 o                         
  -5   8   1          0.12          0.10         7.76 o                         
  -4   8   1         38.88         24.58         5.66 o                         
  -3   8   1         22.44         26.67         5.89 o                         
  -2   8   1         23.06         22.79         7.95 o                         
  -1   8   1          0.34          0.06         5.16 o                         
   0   8   1        103.09         90.36         6.73 o                         
   1   8   1          2.03          1.25         6.61 o                         
   2   8   1         29.70         20.62         9.03 o                         
   3   8   1          2.94         50.86        29.12 o                         
   4   8   1          4.92         14.65         8.80 o                         
   5   8   1         10.82         -2.21        14.56 o                         
   6   8   1          6.16         -5.62        17.88 o                         
   7   8   1         15.69          4.79        16.50 o                         
   8   8   1          1.94        -18.89        18.89 o                         
  -6   9   1          1.66          7.28        10.26 o                         
  -5   9   1         15.21         10.32        16.26 o                         
  -4   9   1          7.99          3.74         7.29 o                         
  -3   9   1         87.85         82.18         9.01 o                         
  -2   9   1         75.48         74.32         8.94 o                         
  -1   9   1          0.79         -3.85         7.34 o                         
   0   9   1         23.62         18.12         6.21 o                         
   1   9   1          0.54          2.00         6.71 o                         
   2   9   1         11.24         14.26         6.77 o                         
   3   9   1          2.41          5.36         7.42 o                         
   4   9   1          0.31          7.37         6.54 o                         
   5   9   1          0.37          7.10        15.02 o                         
   6   9   1          7.94         45.06        19.08 o                         
   7   9   1          5.31         -4.15        16.86 o                         
  -5  10   1          4.77          4.70        23.22 o                         
  -4  10   1          8.30         13.44         8.33 o                         
  -3  10   1         19.09         18.30         8.88 o                         
  -2  10   1          1.76          6.20         8.39 o                         
  -1  10   1          3.47         -7.29        15.48 o                         
   0  10   1         14.34          9.01         9.58 o                         
   1  10   1         11.34         20.28         7.82 o                         
   2  10   1          0.68          2.03         9.22 o                         
   3  10   1         10.40          2.75         8.06 o                         
   4  10   1          8.57          9.24         7.71 o                         
   5  10   1          0.45          3.41        15.57 o                         
   6  10   1          3.52        -16.22        16.22 o                         
  -4  11   1          5.55         -0.44        10.37 o                         
  -3  11   1         46.67         58.86        34.69 o                         
  -2  11   1          0.07          3.61         9.20 o                         
  -1  11   1          0.02          0.44         8.54 o                         
   0  11   1          0.01          7.47         8.34 o                         
   1  11   1          0.99         -2.69         8.41 o                         
   2  11   1          1.94          3.82         7.97 o                         
   3  11   1         12.80          7.89        16.63 o                         
   4  11   1         60.15         61.98        18.48 o                         
   5  11   1          5.17         -0.28        17.32 o                         
  -3  12   1          3.65         -5.36        21.66 o                         
  -2  12   1          0.03         -9.82         9.82 o                         
  -1  12   1          0.71         22.47        37.14 o                         
   0  12   1          6.01         -3.52         9.53 o                         
   1  12   1          0.01         13.47        25.02 o                         
   2  12   1          1.12          2.59         8.41 o                         
   3  12   1          5.66         23.05        10.23 o                         
   4  12   1          1.82         16.50        16.40 o                         
  -1  13   1          0.61        -17.55        17.55 o                         
   0  13   1          0.79        -11.24        12.07 o                         
   1  13   1          3.11        -12.26        12.26 o                         
   2  13   1          3.05          0.83        11.98 o                         
  -1 -13   2          0.53          5.53        11.24 o                         
   0 -13   2          0.00         -3.13        12.16 o                         
  -3 -12   2          0.00         -3.57        21.84 o                         
  -2 -12   2          2.99        -10.78        10.78 o                         
  -1 -12   2          0.55          8.29         9.31 o                         
   0 -12   2          0.39         -9.86         9.86 o                         
   1 -12   2          0.04          7.83        10.60 o                         
   2 -12   2          3.13         29.21        10.23 o                         
   3 -12   2          4.85          9.22        10.32 o                         
  -5 -11   2          0.22          7.19        17.23 o                         
  -4 -11   2          2.17         -7.74        17.05 o                         
  -3 -11   2         25.13         -2.06         7.78 o                         
  -2 -11   2          0.97         -4.52         9.31 o                         
  -1 -11   2          3.52          3.32        15.57 o                         
   0 -11   2          5.15          2.67        10.14 o                         
   1 -11   2          5.76          5.34        10.23 o                         
   2 -11   2         14.16          8.20        10.14 o                         
   3 -11   2         44.56         48.56        12.07 o                         
   4 -11   2         10.33          7.28        10.78 o                         
   5 -11   2          0.10        -14.47        14.47 o                         
  -6 -10   2          0.10         12.44        16.68 o                         
  -5 -10   2          1.07         10.87        16.03 o                         
  -4 -10   2          0.01         -7.45        13.82 o                         
  -3 -10   2          5.45          9.68        10.18 o                         
  -2 -10   2          7.62         13.64        14.19 o                         
  -1 -10   2          0.17          7.92         9.31 o                         
   0 -10   2         33.41         68.56        10.78 o                         
   1 -10   2          5.81         20.92        10.51 o                         
   2 -10   2          0.04         -6.27         9.77 o                         
   3 -10   2         23.62         15.48        10.51 o                         
   4 -10   2          8.07          7.92         9.77 o                         
   5 -10   2          0.03          7.74        11.80 o                         
   6 -10   2          1.40         -0.55        13.73 o                         
  -7  -9   2          1.08         -5.25        17.14 o                         
  -6  -9   2          2.36         16.40        17.32 o                         
  -5  -9   2          1.87         -6.08        17.05 o                         
  -4  -9   2         60.06         57.04         8.02 o                         
  -3  -9   2          0.00         26.53        14.97 o                         
  -2  -9   2          2.40         -0.49         7.02 o                         
  -1  -9   2          6.77          6.87         7.79 o                         
   0  -9   2          5.36         -3.41         9.95 o                         
   1  -9   2         56.22         58.79        10.60 o                         
   2  -9   2          4.49          4.79         7.91 o                         
   3  -9   2          3.08          0.23         7.58 o                         
   4  -9   2          1.87         -2.74         8.40 o                         
   5  -9   2          1.06          2.25         6.57 o                         
   6  -9   2          0.41        -11.15        11.15 o                         
   7  -9   2          0.53          0.46        14.19 o                         
  -7  -8   2          0.72        -18.25        18.25 o                         
  -6  -8   2          1.04         12.81        16.77 o                         
  -5  -8   2          3.28        -16.31        16.31 o                         
  -4  -8   2          0.01          3.22         6.24 o                         
  -3  -8   2          0.52          3.02         6.34 o                         
  -2  -8   2         23.24         22.51         7.55 o                         
  -1  -8   2         14.61         26.32         7.83 o                         
   0  -8   2         69.79         84.14         6.39 o                         
   1  -8   2         36.24         28.22         7.15 o                         
   2  -8   2         31.79         26.60         7.47 o                         
   3  -8   2         11.58         16.89         7.67 o                         
   4  -8   2         13.38         20.97         7.92 o                         
   5  -8   2          0.07         -3.24         7.19 o                         
   6  -8   2          2.64          3.55        13.36 o                         
   7  -8   2          9.29         35.64        11.46 o                         
  -8  -7   2          1.04         16.86        17.69 o                         
  -7  -7   2          0.12        -13.45        15.85 o                         
  -6  -7   2          6.12        -14.10        17.14 o                         
  -5  -7   2         13.07          9.86        16.22 o                         
  -4  -7   2         21.13         28.10         7.46 o                         
  -3  -7   2         86.91        100.00         8.62 o                         
  -2  -7   2          0.93          3.24         6.60 o                         
  -1  -7   2        119.09        114.95         8.12 o                         
   0  -7   2         65.30         66.82         5.54 o                         
   1  -7   2         79.17         77.24         7.33 o                         
   2  -7   2          9.50          9.38         7.10 o                         
   3  -7   2         11.40          8.92         6.33 o                         
   4  -7   2        114.27        105.43         7.86 o                         
   5  -7   2         10.89         20.96         7.11 o                         
   6  -7   2          9.21         27.22        12.81 o                         
   7  -7   2          3.75         20.28         9.72 o                         
   8  -7   2          0.14        -31.42        31.42 o                         
  -8  -6   2          0.17          8.11        17.32 o                         
  -7  -6   2         35.97         78.51        19.81 o                         
  -6  -6   2         61.77         59.16        17.88 o                         
  -5  -6   2         16.10         37.87        13.18 o                         
  -4  -6   2         55.92         62.70         6.31 o                         
  -3  -6   2         12.64         11.80         5.73 o                         
  -2  -6   2         75.87         79.88         7.01 o                         
  -1  -6   2          0.41         -4.16         6.21 o                         
   0  -6   2        605.95        597.44        19.96 o                         
   1  -6   2         14.10         15.54         3.07 o                         
   2  -6   2         27.87         28.16         5.91 o                         
   3  -6   2         87.72         78.60         7.91 o                         
   4  -6   2         58.54         60.23         6.06 o                         
   5  -6   2          3.51          3.53         8.15 o                         
   6  -6   2          2.40          6.87        12.07 o                         
   7  -6   2          1.51         -4.98        25.25 o                         
   8  -6   2          0.01          7.19        25.89 o                         
  -8  -5   2          0.98         10.69        16.50 o                         
  -7  -5   2         42.86         62.39        18.25 o                         
  -6  -5   2          0.87          0.74        16.13 o                         
  -5  -5   2         14.33         -2.95        15.39 o                         
  -4  -5   2          9.10         11.63         4.64 o                         
  -3  -5   2         13.07         13.24         5.15 o                         
  -2  -5   2         42.21         43.82         4.13 o                         
  -1  -5   2          2.00          4.43         3.61 o                         
   0  -5   2         90.45         91.44         6.36 o                         
   1  -5   2        176.78        180.05         3.89 o                         
   2  -5   2        139.70        140.55         3.76 o                         
   3  -5   2        137.54        150.86         6.82 o                         
   4  -5   2         59.12         57.42         5.40 o                         
   5  -5   2         14.29         23.01        10.51 o                         
   6  -5   2          3.39         12.52         9.02 o                         
   7  -5   2          3.01          7.10        23.31 o                         
   8  -5   2          8.11         21.93        27.09 o                         
   9  -5   2          1.18         58.88        29.95 o                         
  -9  -4   2          0.06         26.72        18.80 o                         
  -8  -4   2         14.73         -7.37        15.67 o                         
  -7  -4   2        100.18        122.47        19.26 o                         
  -6  -4   2          0.45         16.03        15.02 o                         
  -5  -4   2         14.59         16.68        10.09 o                         
  -4  -4   2          3.11          8.42         3.83 o                         
  -3  -4   2         13.68         17.17         2.94 o                         
  -2  -4   2         11.03          9.69         5.01 o                         
  -1  -4   2         14.54         14.31         3.50 o                         
   0  -4   2        672.46        676.37        13.01 o                         
   1  -4   2       1241.96       1199.69        16.72 o                         
   2  -4   2          0.84          2.82         5.00 o                         
   3  -4   2         63.36         56.58         4.44 o                         
   4  -4   2        568.34        588.79         7.45 o                         
   5  -4   2          0.10          1.60         5.20 o                         
   6  -4   2         16.98         29.92         6.06 o                         
   7  -4   2          0.02          8.57        22.39 o                         
   8  -4   2          8.76         39.99        26.36 o                         
   9  -4   2          3.05         42.02        30.04 o                         
  -9  -3   2          0.83         36.95        17.79 o                         
  -8  -3   2          3.78         11.20        12.53 o                         
  -7  -3   2         42.61         24.83         6.90 o                         
  -6  -3   2          5.68          1.49         6.07 o                         
  -5  -3   2          5.87          5.86         5.27 o                         
  -4  -3   2        178.20        193.05         8.37 o                         
  -3  -3   2         53.92         51.67         3.18 o                         
  -2  -3   2        315.49        297.16        11.03 o                         
  -1  -3   2          3.22          5.11         5.01 o                         
   0  -3   2       7145.31       7424.11        44.83 o                         
   1  -3   2        186.32        187.05         7.04 o                         
   2  -3   2        400.15        415.24        13.01 o                         
   3  -3   2        134.96        153.34         4.26 o                         
   4  -3   2         40.67         43.65         3.32 o                         
   5  -3   2         48.79         45.59         4.08 o                         
   6  -3   2          1.53          0.15         7.71 o                         
   7  -3   2         52.03         68.25         9.86 o                         
   8  -3   2         21.19         30.84        10.06 o                         
   9  -3   2          1.53        -22.48        29.67 o                         
  -9  -2   2          0.02          2.54        29.63 o                         
  -8  -2   2         15.86         10.97        11.74 o                         
  -7  -2   2         25.22         16.68        11.93 o                         
  -6  -2   2         47.81         54.02         6.82 o                         
  -5  -2   2         39.13         39.35         8.49 o                         
  -4  -2   2          0.99          3.76         4.72 o                         
  -3  -2   2         21.36         35.60         8.60 o                         
  -2  -2   2        437.76        435.20        13.29 o                         
  -1  -2   2         24.63         21.02         5.71 o                         
   0  -2   2      11583.42      11197.43        55.15 o                         
   1  -2   2        137.65        143.81         8.39 o                         
   2  -2   2        176.33        168.02         8.42 o                         
   3  -2   2        693.62        719.09        17.70 o                         
   4  -2   2         13.87         12.38         2.29 o                         
   5  -2   2          6.31         13.37         7.23 o                         
   6  -2   2         13.69         15.07         8.35 o                         
   7  -2   2         18.27         20.78         9.63 o                         
   8  -2   2          0.00         -0.70         9.76 o                         
   9  -2   2         10.12         19.10        12.39 o                         
  -9  -1   2          1.36         38.43        25.71 o                         
  -8  -1   2         12.69         39.59        13.94 o                         
  -7  -1   2          2.09         12.12        11.51 o                         
  -6  -1   2         57.35         48.32        12.37 o                         
  -5  -1   2         77.05         86.47        11.00 o                         
  -4  -1   2        433.15        422.25        44.97 o                         
  -3  -1   2        156.14        150.69         8.75 o                         
  -2  -1   2        205.95        189.63         5.07 o                         
  -1  -1   2       5158.41       4907.97        18.09 o                         
   0  -1   2         12.39         15.11         4.56 o                         
   1  -1   2        935.53        926.70        16.98 o                         
   2  -1   2        755.31        742.29        29.33 o                         
   3  -1   2        395.64        400.50         9.41 o                         
   4  -1   2          3.83          5.31         3.22 o                         
   5  -1   2          0.03         -4.89         5.37 o                         
   6  -1   2         15.03         18.66         8.12 o                         
   7  -1   2         85.60         90.75        10.76 o                         
   8  -1   2         95.94         86.28        18.29 o                         
   9  -1   2          0.53        -24.96        39.49 o                         
  -9   0   2          1.09         14.01        26.91 o                         
  -8   0   2         16.02          3.87        22.95 o                         
  -7   0   2         19.72         22.56        12.49 o                         
  -6   0   2          1.74          5.95        10.51 o                         
  -5   0   2         88.40         81.43        14.56 o                         
  -4   0   2          2.55         11.21         9.52 o                         
  -3   0   2          0.81          2.28         2.95 o                         
  -2   0   2        196.35        177.88         4.86 o                         
  -1   0   2       3110.46       2846.44        45.29 o                         
   0   0   2         21.78         15.76         4.79 o                         
   1   0   2       6448.46       5698.84        15.39 o                         
   2   0   2        268.41        261.45         7.71 o                         
   3   0   2        139.05        138.20         4.24 o                         
   4   0   2          7.23          9.47         2.29 o                         
   5   0   2          8.67          8.87         3.23 o                         
   6   0   2          9.98          7.25         6.88 o                         
   7   0   2        175.55        162.04        29.49 o                         
   8   0   2          0.30         12.49         9.45 o                         
   9   0   2          4.38         23.59        11.43 o                         
  10   0   2          0.18          5.99        12.53 o                         
  -9   1   2         10.68         -2.40        28.47 o                         
  -8   1   2          0.55        -11.52        36.68 o                         
  -7   1   2          1.68         18.06        22.30 o                         
  -6   1   2         62.76         64.11        11.05 o                         
  -5   1   2         27.08         29.97        10.23 o                         
  -4   1   2         14.27         18.00         5.88 o                         
  -3   1   2       1018.58       1133.18        31.70 o                         
  -2   1   2        352.74        352.89        19.02 o                         
  -1   1   2        178.01        180.59         5.34 o                         
   0   1   2       6243.20       5882.37        13.69 o                         
   1   1   2        220.13        209.75        14.01 o                         
   2   1   2        105.24         95.01         7.65 o                         
   3   1   2          0.04          0.94         5.41 o                         
   4   1   2        362.31        376.13        10.78 o                         
   5   1   2        183.43        191.67         8.18 o                         
   6   1   2         27.02         18.00         7.14 o                         
   7   1   2        296.92        287.63        10.73 o                         
   8   1   2          4.30         15.02         9.95 o                         
   9   1   2         12.57          4.70         9.86 o                         
  10   1   2          0.35         -0.46        10.60 o                         
  -9   2   2          5.48         52.99        32.90 o                         
  -8   2   2          5.62         14.74        25.62 o                         
  -7   2   2          4.48         14.10        21.56 o                         
  -6   2   2          1.29          0.08        10.17 o                         
  -5   2   2         10.26          6.66         9.53 o                         
  -4   2   2         34.78         47.80         9.56 o                         
  -3   2   2          3.20          2.25         4.34 o                         
  -2   2   2        267.27        255.14         9.28 o                         
  -1   2   2        174.33        171.75         4.22 o                         
   0   2   2      12004.52      11860.56        21.13 o                         
   1   2   2          1.23         -0.65         7.10 o                         
   2   2   2          0.62          1.88         2.35 o                         
   3   2   2        235.18        232.77        11.80 o                         
   4   2   2         13.53         18.31         6.71 o                         
   5   2   2          5.37         -0.02         6.57 o                         
   6   2   2        224.40        213.87         9.94 o                         
   7   2   2         56.45         53.65         7.85 o                         
   8   2   2         32.21         38.01        12.76 o                         
   9   2   2          0.96         -3.50        10.32 o                         
  10   2   2          5.17          9.58        10.60 o                         
  -9   3   2          0.20        -30.04        30.04 o                         
  -8   3   2          6.28         67.73        23.50 o                         
  -7   3   2         93.59        111.32        24.33 o                         
  -6   3   2         19.93         21.01        21.93 o                         
  -5   3   2          1.15          4.52        11.24 o                         
  -4   3   2        158.60        166.72         9.42 o                         
  -3   3   2         23.23         21.54         3.46 o                         
  -2   3   2        141.55        131.52         5.31 o                         
  -1   3   2        193.16        180.85         9.95 o                         
   0   3   2       8875.20       8784.23        31.58 o                         
   1   3   2        788.39        709.19        13.82 o                         
   2   3   2        473.26        466.88         6.28 o                         
   3   3   2          0.39         -1.04         3.15 o                         
   4   3   2        556.99        596.94        18.11 o                         
   5   3   2          4.74          8.07         6.94 o                         
   6   3   2         64.70         52.63        17.55 o                         
   7   3   2          0.03         -0.98         7.65 o                         
   8   3   2          0.40          0.88         6.85 o                         
   9   3   2          0.69          6.91         9.40 o                         
  -8   4   2          0.15         19.63        23.77 o                         
  -7   4   2         24.21         15.57        23.87 o                         
  -6   4   2          2.42         -3.32        22.12 o                         
  -5   4   2         14.24         14.78        12.10 o                         
  -4   4   2          6.08          2.25         6.59 o                         
  -3   4   2         33.18         36.27         5.93 o                         
  -2   4   2         57.83         55.83         4.05 o                         
  -1   4   2       2293.28       2285.58        47.29 o                         
   0   4   2       1552.07       1511.55        18.80 o                         
   1   4   2         55.99         33.45         8.66 o                         
   2   4   2         81.29         73.92         4.23 o                         
   3   4   2          2.05          7.17         5.25 o                         
   4   4   2         85.25         91.35         4.81 o                         
   5   4   2         21.27         20.46         3.80 o                         
   6   4   2          0.59         -6.99         7.22 o                         
   7   4   2         19.41         26.91        18.20 o                         
   8   4   2          0.55         -4.79        14.01 o                         
   9   4   2          4.26         18.04        16.91 o                         
  -8   5   2         13.41         79.62        31.15 o                         
  -7   5   2         12.77         18.15        24.24 o                         
  -6   5   2          4.07         -2.12        22.39 o                         
  -5   5   2          0.56         -2.08         9.77 o                         
  -4   5   2          0.45         -5.56        10.93 o                         
  -3   5   2         16.73         12.00         5.66 o                         
  -2   5   2         27.76         30.32         3.46 o                         
  -1   5   2       1948.57       1967.17        31.47 o                         
   0   5   2        203.62        221.45         7.28 o                         
   1   5   2        150.56        149.73         6.77 o                         
   2   5   2         25.10         27.89         4.03 o                         
   3   5   2        532.83        587.19        19.35 o                         
   4   5   2          1.33          5.12         3.88 o                         
   5   5   2        187.65        169.41        23.54 o                         
   6   5   2          2.67          4.60         7.26 o                         
   7   5   2          2.14         -2.03        15.48 o                         
   8   5   2          1.97         22.67        16.03 o                         
   9   5   2          0.37         -6.00         8.74 o                         
  -8   6   2         18.68        110.30        29.40 o                         
  -7   6   2         11.46         18.98        28.20 o                         
  -6   6   2          5.77         21.84        20.83 o                         
  -5   6   2          2.69         -1.35        13.65 o                         
  -4   6   2          3.20          5.21         6.32 o                         
  -3   6   2         59.89         62.56         7.00 o                         
  -2   6   2        181.56        179.93         8.40 o                         
  -1   6   2        456.17        462.84         8.85 o                         
   0   6   2        115.95        131.59         9.40 o                         
   1   6   2         23.17         21.46         3.68 o                         
   2   6   2          0.25         -0.88         3.55 o                         
   3   6   2         14.68         21.66        13.18 o                         
   4   6   2         74.40         78.36        10.04 o                         
   5   6   2          7.67          3.96        14.84 o                         
   6   6   2         88.16        108.28        17.42 o                         
   7   6   2          0.64          5.07        13.18 o                         
   8   6   2          6.50        -10.32        17.05 o                         
   9   6   2          0.50        -11.15        18.15 o                         
  -7   7   2          0.02          3.69        24.24 o                         
  -6   7   2          4.47         -5.53        22.67 o                         
  -5   7   2          3.85         -7.11        19.54 o                         
  -4   7   2          2.86          2.99         6.90 o                         
  -3   7   2         25.86         13.94         6.93 o                         
  -2   7   2          2.42         -1.29         5.02 o                         
  -1   7   2          7.04          5.46         5.11 o                         
   0   7   2         69.26         71.36         7.27 o                         
   1   7   2          9.99          5.31         6.33 o                         
   2   7   2         17.50         18.28         6.11 o                         
   3   7   2         15.21         14.84        13.18 o                         
   4   7   2         72.39         84.32        15.94 o                         
   5   7   2          0.11        -11.24        15.39 o                         
   6   7   2          0.63         10.78        16.40 o                         
   7   7   2          0.12         -0.65        37.14 o                         
   8   7   2          0.96         -1.84        16.86 o                         
  -7   8   2          0.94         23.13        26.72 o                         
  -6   8   2          1.45        -23.50        23.50 o                         
  -5   8   2          7.81         30.82        13.99 o                         
  -4   8   2         20.84         18.96        12.20 o                         
  -3   8   2        116.76        110.18         7.72 o                         
  -2   8   2         22.15         16.25         7.04 o                         
  -1   8   2         15.38         10.07         5.60 o                         
   0   8   2        122.48        120.30         7.17 o                         
   1   8   2          0.25          3.18         6.84 o                         
   2   8   2         53.42         50.33         6.90 o                         
   3   8   2         30.61         37.60        14.56 o                         
   4   8   2        113.09        133.99         9.86 o                         
   5   8   2         51.84         52.07        17.42 o                         
   6   8   2          0.38         -2.76        16.13 o                         
   7   8   2         22.72         20.18        17.23 o                         
   8   8   2          0.38         -6.73        17.23 o                         
  -6   9   2          0.39          1.74        18.47 o                         
  -5   9   2          4.63         35.92        16.32 o                         
  -4   9   2         34.99         23.29        16.31 o                         
  -3   9   2         78.73         67.18        20.64 o                         
  -2   9   2          4.82         13.81        14.42 o                         
  -1   9   2          7.32         -2.52        10.83 o                         
   0   9   2         18.79         27.75         8.69 o                         
   1   9   2          0.12         -0.78         7.04 o                         
   2   9   2         11.12         21.56         7.24 o                         
   3   9   2          2.57         -0.92        14.38 o                         
   4   9   2          5.50          9.86        15.11 o                         
   5   9   2          4.36         10.60        17.51 o                         
   6   9   2          0.34         -4.05        17.69 o                         
   7   9   2          0.59         18.15        18.43 o                         
  -5  10   2          1.24         17.15        41.97 o                         
  -4  10   2         10.23         -5.71        20.73 o                         
  -3  10   2          0.18        -13.45        18.61 o                         
  -2  10   2          3.08         52.43        17.69 o                         
  -1  10   2          2.58         -8.40         8.40 o                         
   0  10   2          9.26         12.91        11.01 o                         
   1  10   2          0.01          4.67         7.68 o                         
   2  10   2          2.41          3.62        12.07 o                         
   3  10   2         20.07         24.05        15.20 o                         
   4  10   2         30.44         24.70        15.20 o                         
   5  10   2          2.82         -0.46        17.79 o                         
   6  10   2          2.10         13.18        18.25 o                         
  -4  11   2          9.79         15.67        25.25 o                         
  -3  11   2          9.20         -8.20        21.29 o                         
  -2  11   2          0.49         85.24        19.35 o                         
  -1  11   2         11.63         10.21         8.92 o                         
   0  11   2         12.93         20.77         9.41 o                         
   1  11   2          0.62          3.08         6.75 o                         
   2  11   2         12.35         22.12        15.39 o                         
   3  11   2          0.19        -15.20        15.20 o                         
   4  11   2         34.54         15.20        16.40 o                         
   5  11   2          0.79          6.08        15.76 o                         
   6  11   2          0.42         29.76        17.14 o                         
  -3  12   2          4.60         10.14        25.89 o                         
  -2  12   2          0.40        -20.64        20.64 o                         
  -1  12   2         10.88         13.64        18.89 o                         
   0  12   2          1.98         -0.83        17.32 o                         
   1  12   2          0.24         36.22        15.48 o                         
   2  12   2          0.62         11.24        14.28 o                         
   3  12   2         27.64         -0.09        15.76 o                         
   4  12   2          4.87         23.13        15.30 o                         
   0  13   2          0.02        -20.00        20.00 o                         
   1  13   2          4.24         17.14        20.37 o                         
   2  13   2          1.26         31.88        19.44 o                         
  -3 -12   3          2.32        -10.51        10.51 o                         
  -2 -12   3          7.91          3.87        11.24 o                         
  -1 -12   3          0.03         -6.91         9.86 o                         
   0 -12   3          0.12          5.34        10.97 o                         
   1 -12   3          0.61         -3.13        10.14 o                         
   2 -12   3          0.85         -7.83        12.16 o                         
   3 -12   3          0.04        -10.14        10.14 o                         
  -4 -11   3          0.38         17.05        17.88 o                         
  -3 -11   3         10.82         15.20         8.62 o                         
  -2 -11   3         38.90         61.28        10.32 o                         
  -1 -11   3         12.83         15.67         9.95 o                         
   0 -11   3          1.92         14.84        11.70 o                         
   1 -11   3          0.04          0.28        10.60 o                         
   3 -11   3          0.06         -8.94         9.77 o                         
   4 -11   3          4.75         -9.95         9.95 o                         
   5 -11   3          0.32         -7.46         9.17 o                         
  -5 -10   3          0.87        -17.05        17.05 o                         
  -4 -10   3          1.90          2.49        15.94 o                         
  -3 -10   3         25.31         36.47         7.26 o                         
  -2 -10   3          3.72          2.61         7.77 o                         
  -1 -10   3          0.80         -3.50         9.12 o                         
   0 -10   3         19.55         29.95        10.87 o                         
   1 -10   3          2.93          1.38        11.15 o                         
   2 -10   3          2.03         -0.65        10.60 o                         
   3 -10   3         11.70         13.09         7.65 o                         
   4 -10   3          8.69         24.24         9.49 o                         
   5 -10   3          0.56         13.54         7.55 o                         
   6 -10   3          0.00        -11.80        13.27 o                         
  -6  -9   3          6.23         27.46        17.32 o                         
  -4  -9   3          3.86          7.28        16.50 o                         
  -3  -9   3        291.49        293.00        14.56 o                         
  -2  -9   3          0.76         17.56         7.10 o                         
  -1  -9   3          8.26          8.33         7.37 o                         
   0  -9   3          1.21         -7.28         9.12 o                         
   1  -9   3         19.84         16.03        10.04 o                         
   2  -9   3          0.01          2.58         9.58 o                         
   3  -9   3          0.76         -1.66        10.14 o                         
   4  -9   3         10.77         10.04         9.03 o                         
   5  -9   3          5.20         12.43        13.27 o                         
   6  -9   3          4.59          2.12        11.43 o                         
   7  -9   3          1.41        -12.99        12.99 o                         
  -7  -8   3          3.79         13.82        17.79 o                         
  -6  -8   3          0.02         13.91        17.05 o                         
  -5  -8   3          0.07         -1.84        16.86 o                         
  -4  -8   3          1.78         12.99        16.50 o                         
  -3  -8   3        157.80        158.93         9.52 o                         
  -2  -8   3          0.01          0.49         6.63 o                         
  -1  -8   3          2.73         10.01         7.28 o                         
   0  -8   3          3.63          3.59         8.48 o                         
   1  -8   3          0.01         -1.47         8.66 o                         
   2  -8   3          8.69          1.47         9.03 o                         
   3  -8   3         10.04         -0.37         8.11 o                         
   4  -8   3          9.56         17.12         8.03 o                         
   5  -8   3          1.47          5.23         5.47 o                         
   6  -8   3          0.05          9.49        10.14 o                         
   7  -8   3          1.32          3.78        11.15 o                         
  -7  -7   3          8.30         24.14        17.88 o                         
  -6  -7   3         24.10         63.31        17.69 o                         
  -5  -7   3          0.11          5.25        15.11 o                         
  -4  -7   3        306.86        349.34        22.30 o                         
  -3  -7   3         31.22         36.94         6.99 o                         
  -2  -7   3         12.90         12.03         6.39 o                         
  -1  -7   3          0.25          2.86         6.46 o                         
   0  -7   3        212.44        212.43         9.07 o                         
   1  -7   3         45.64         39.31         8.52 o                         
   2  -7   3         44.13         46.52        11.75 o                         
   3  -7   3         18.43         22.71         6.75 o                         
   4  -7   3         37.62         31.33         8.29 o                         
   5  -7   3          0.65         -2.93         5.74 o                         
   6  -7   3          0.54         -3.66         8.94 o                         
   7  -7   3         32.94         32.76        11.05 o                         
   8  -7   3          1.63         35.29        28.11 o                         
  -8  -6   3          1.12         -1.94        17.79 o                         
  -7  -6   3          2.94         18.15        18.15 o                         
  -6  -6   3         53.02         77.41        19.72 o                         
  -5  -6   3          4.91          0.83        15.76 o                         
  -4  -6   3        167.91        152.88        18.43 o                         
  -3  -6   3         23.92         15.98         5.87 o                         
  -2  -6   3         10.36          6.82         5.56 o                         
  -1  -6   3         26.29         22.76         6.16 o                         
   0  -6   3          1.72          5.74         4.68 o                         
   1  -6   3        152.04        149.18         5.90 o                         
   2  -6   3          2.74          2.41         5.50 o                         
   3  -6   3          7.57         19.77         6.59 o                         
   4  -6   3          8.20         10.86         6.73 o                         
   5  -6   3         13.06          6.78         5.71 o                         
   6  -6   3          0.07          6.03         8.70 o                         
   7  -6   3         25.16         46.05        21.29 o                         
   8  -6   3          1.97         72.52        32.81 o                         
  -8  -5   3          0.66         22.02        17.60 o                         
  -7  -5   3         54.73         60.73        17.69 o                         
  -6  -5   3          1.98          9.95        16.77 o                         
  -5  -5   3         73.74         52.43        16.77 o                         
  -4  -5   3        175.76        192.50        18.43 o                         
  -3  -5   3          0.68         -0.48         8.75 o                         
  -2  -5   3         33.65         23.99         5.59 o                         
  -1  -5   3         42.27         42.41         4.59 o                         
   0  -5   3        971.03       1019.81        24.70 o                         
   1  -5   3         43.18         41.11         3.52 o                         
   2  -5   3         60.48         55.76         5.16 o                         
   3  -5   3        313.25        327.94         9.88 o                         
   4  -5   3         23.24         25.52         4.40 o                         
   5  -5   3          0.25          0.26         3.75 o                         
   6  -5   3          1.33          8.77         6.21 o                         
   7  -5   3          1.17          8.22         9.81 o                         
   8  -5   3         15.40         14.56        27.83 o                         
   9  -5   3          0.38        -16.03        28.01 o                         
  -8  -4   3          0.88         15.11        16.03 o                         
  -7  -4   3         74.38         74.55        19.35 o                         
  -6  -4   3          1.89         -1.01        17.32 o                         
  -5  -4   3          1.64          3.41        14.65 o                         
  -4  -4   3         13.24         19.17        15.67 o                         
  -3  -4   3         15.91          9.75         4.30 o                         
  -2  -4   3         14.94         11.45         3.89 o                         
  -1  -4   3         36.84         40.98         3.92 o                         
   0  -4   3         49.32         48.38         3.18 o                         
   1  -4   3       1886.87       1922.12        31.12 o                         
   2  -4   3        173.52        170.38         4.55 o                         
   3  -4   3         14.85         16.65         4.00 o                         
   4  -4   3         14.44         12.45         3.87 o                         
   5  -4   3         48.27         49.52         4.21 o                         
   6  -4   3         33.19         26.27         6.34 o                         
   7  -4   3          3.94         10.51        18.06 o                         
   8  -4   3          6.36         -8.10         9.54 o                         
  -8  -3   3          8.59         23.13        15.57 o                         
  -7  -3   3         44.76         42.11        16.77 o                         
  -6  -3   3          0.67         -1.22        10.77 o                         
  -5  -3   3         16.30          8.64        10.82 o                         
  -4  -3   3          4.01          0.71         9.23 o                         
  -3  -3   3         21.78         16.89         4.56 o                         
  -2  -3   3         31.45         32.17         4.24 o                         
  -1  -3   3        780.03        854.39        42.76 o                         
   0  -3   3       2631.31       2635.33        37.66 o                         
   1  -3   3          1.92          0.57         2.36 o                         
   2  -3   3       1758.13       1818.68        41.24 o                         
   3  -3   3         51.14         54.67         4.51 o                         
   4  -3   3        131.86        144.08         3.56 o                         
   5  -3   3          2.13          5.48         3.06 o                         
   6  -3   3          0.38          3.19         7.63 o                         
   7  -3   3        237.63        235.45        13.41 o                         
   8  -3   3         56.61         69.27        11.38 o                         
   9  -3   3          7.29         13.97        16.59 o                         
  -9  -2   3          3.06          0.09        18.61 o                         
  -8  -2   3          1.13         -4.35        13.36 o                         
  -7  -2   3          0.71         39.39        23.45 o                         
  -6  -2   3          2.71         -1.23        11.43 o                         
  -5  -2   3          0.13          0.44        10.26 o                         
  -4  -2   3         60.75         62.88        10.13 o                         
  -3  -2   3          9.21          8.17         3.67 o                         
  -2  -2   3        113.65        106.02        12.90 o                         
  -1  -2   3          2.45          5.33         4.71 o                         
   0  -2   3       4434.84       4385.76        29.03 o                         
   1  -2   3        285.23        292.39         8.74 o                         
   2  -2   3         29.47         34.20         2.68 o                         
   3  -2   3        507.45        507.32        13.21 o                         
   4  -2   3         23.08         25.13         2.18 o                         
   5  -2   3          4.29          7.85         5.44 o                         
   6  -2   3          6.92          6.21         8.28 o                         
   7  -2   3         35.26         19.26        31.93 o                         
   8  -2   3        118.97        117.54        24.14 o                         
   9  -2   3          1.15        -28.84        40.36 o                         
  -9  -1   3          1.39          0.55        28.57 o                         
  -8  -1   3          0.86          2.21        13.15 o                         
  -7  -1   3         11.12         14.08        11.75 o                         
  -6  -1   3          0.98         -5.02        12.07 o                         
  -5  -1   3         62.03         72.94        11.49 o                         
  -4  -1   3         90.13         83.75        18.02 o                         
  -3  -1   3       2045.68       2100.80        19.32 o                         
  -2  -1   3         66.09         65.52         4.85 o                         
  -1  -1   3         26.91         24.63         4.85 o                         
   0  -1   3        281.41        261.19         6.83 o                         
   1  -1   3         75.97         72.43         3.15 o                         
   2  -1   3        597.25        628.71        12.26 o                         
   3  -1   3        123.12        120.05         3.59 o                         
   4  -1   3        474.53        479.89        12.78 o                         
   5  -1   3         68.79         67.98         5.26 o                         
   6  -1   3         42.59         34.45         8.15 o                         
   7  -1   3         76.65         74.49        13.96 o                         
   8  -1   3          7.79          5.90         8.66 o                         
   9  -1   3          1.77         -1.11        11.06 o                         
  10  -1   3          0.12        -10.23        11.24 o                         
  -9   0   3          1.65        -12.26        26.45 o                         
  -8   0   3         14.16         39.72        23.50 o                         
  -7   0   3         10.45         22.38        12.35 o                         
  -6   0   3         15.80         18.03        11.75 o                         
  -5   0   3          1.08         -2.08        10.36 o                         
  -4   0   3         19.93         19.60         9.96 o                         
  -3   0   3        159.94        152.18        14.42 o                         
  -2   0   3        914.14        862.08        29.07 o                         
  -1   0   3        156.18        133.53         8.10 o                         
   0   0   3       1582.47       1586.70        87.13 o                         
   1   0   3         95.79         96.67         4.70 o                         
   2   0   3         93.55         90.34         4.51 o                         
   3   0   3          1.10          0.25         2.84 o                         
   4   0   3        414.29        429.14        15.86 o                         
   5   0   3         44.93         39.68         3.03 o                         
   6   0   3         51.13         49.72         7.19 o                         
   7   0   3       1091.63       1020.20        19.72 o                         
   8   0   3          9.38         14.93        10.51 o                         
   9   0   3          9.49          9.58        10.04 o                         
  10   0   3          0.35        -10.78        10.78 o                         
  -9   1   3          3.49          0.74        26.91 o                         
  -8   1   3          3.89          8.29        22.58 o                         
  -7   1   3          2.54          5.36        11.89 o                         
  -6   1   3         23.33         14.60        11.93 o                         
  -5   1   3          2.71          6.45        16.17 o                         
  -4   1   3        570.81        625.77        28.75 o                         
  -3   1   3         57.22         69.94        12.72 o                         
  -2   1   3         97.86         90.54         8.47 o                         
  -1   1   3        719.79        683.94        14.56 o                         
   0   1   3        142.59        150.91         4.38 o                         
   1   1   3        958.68       1025.04        49.90 o                         
   2   1   3        295.16        293.90        14.84 o                         
   3   1   3         81.94         77.06         8.98 o                         
   4   1   3       1138.45       1168.24        23.97 o                         
   5   1   3          4.62          3.29         3.04 o                         
   6   1   3          8.31          8.78         6.69 o                         
   7   1   3        166.15        152.33        13.45 o                         
   8   1   3         10.04          8.02        10.69 o                         
   9   1   3          0.61        -10.32        10.32 o                         
  10   1   3          8.80         11.98        11.80 o                         
  -8   2   3          8.05         64.87        24.33 o                         
  -7   2   3         36.54         32.16        22.48 o                         
  -6   2   3         47.90         30.76        10.79 o                         
  -5   2   3         44.21         58.98        18.38 o                         
  -4   2   3        636.24        656.94        20.73 o                         
  -3   2   3          2.10         -1.37         4.52 o                         
  -2   2   3         55.14         59.68         4.69 o                         
  -1   2   3         26.28         27.34         4.32 o                         
   0   2   3        670.67        684.69         7.36 o                         
   1   2   3         66.94         64.71         6.41 o                         
   2   2   3       1253.69       1237.87         6.62 o                         
   3   2   3        994.57        918.96        12.03 o                         
   4   2   3        307.44        308.87         8.70 o                         
   5   2   3        118.40        123.60         7.92 o                         
   6   2   3        194.37        184.09         9.03 o                         
   7   2   3        149.58        139.05         9.32 o                         
   8   2   3          2.70          1.66        10.51 o                         
   9   2   3         16.18         14.28        10.87 o                         
  10   2   3          0.02        -10.97        10.97 o                         
  -8   3   3          0.24         27.09        26.63 o                         
  -7   3   3         52.93         45.06        22.95 o                         
  -6   3   3          7.25        -11.43        19.81 o                         
  -5   3   3         13.89          9.83        10.16 o                         
  -4   3   3          2.47         -1.17         9.48 o                         
  -3   3   3        140.77        130.87        13.18 o                         
  -2   3   3         83.81         87.26         4.33 o                         
  -1   3   3       1460.82       1509.28        24.15 o                         
   0   3   3         69.44         67.96         8.44 o                         
   1   3   3          0.45         -2.58         6.75 o                         
   2   3   3         22.97         22.33         2.72 o                         
   3   3   3       1730.22       1677.24        23.77 o                         
   4   3   3         47.56         48.39         3.43 o                         
   5   3   3        123.45        129.07         8.14 o                         
   6   3   3        425.47        409.92        17.00 o                         
   7   3   3         11.05         17.46         7.70 o                         
   8   3   3          4.74         -0.83        10.32 o                         
   9   3   3          0.30         -3.59        10.69 o                         
  -8   4   3          1.23          8.57        22.95 o                         
  -7   4   3          0.00          9.86        24.24 o                         
  -6   4   3         15.43         12.53        21.29 o                         
  -5   4   3         24.61          3.57        10.73 o                         
  -4   4   3         25.45         36.15         8.46 o                         
  -3   4   3         50.66         57.54        10.11 o                         
  -2   4   3        238.80        233.59         7.22 o                         
  -1   4   3          0.16         -0.65         2.74 o                         
   0   4   3        391.25        417.67        17.51 o                         
   1   4   3        127.07        136.20        10.14 o                         
   2   4   3         92.35         86.41         4.61 o                         
   3   4   3         73.80         91.78        11.70 o                         
   4   4   3         87.87         83.77         4.75 o                         
   5   4   3         44.75         38.57         7.66 o                         
   6   4   3        133.30        120.88         9.21 o                         
   7   4   3          3.39         18.44         8.20 o                         
   8   4   3          1.36          4.40         8.08 o                         
   9   4   3          3.35         22.39        15.11 o                         
  -8   5   3          0.20        -15.11        29.03 o                         
  -7   5   3          0.24        -22.12        22.12 o                         
  -6   5   3         14.17          6.08        24.05 o                         
  -5   5   3         57.64         36.14        10.72 o                         
  -4   5   3          0.94          0.91         7.94 o                         
  -3   5   3          1.72          5.76        11.44 o                         
  -2   5   3         18.11         11.81         4.35 o                         
  -1   5   3        976.47       1060.04        34.28 o                         
   0   5   3        378.89        427.30        13.55 o                         
   1   5   3        834.41        845.30        18.52 o                         
   2   5   3         57.87         54.55         4.70 o                         
   3   5   3        245.50        223.43        10.92 o                         
   4   5   3         66.79         69.30        13.64 o                         
   5   5   3         26.91         18.25        13.45 o                         
   6   5   3          0.06         -7.88         7.88 o                         
   7   5   3         30.53         33.99         8.66 o                         
   8   5   3          0.81         -5.16        14.65 o                         
   9   5   3          1.07          2.30        16.86 o                         
  -7   6   3         58.13         44.42        23.59 o                         
  -6   6   3          1.87         -9.86        24.88 o                         
  -5   6   3         10.91         17.82        15.30 o                         
  -4   6   3          1.98        -12.83        12.83 o                         
  -3   6   3        120.47        117.74         9.70 o                         
  -2   6   3         51.27         49.67         4.51 o                         
  -1   6   3          4.17         11.66         7.30 o                         
   0   6   3        337.59        370.35        14.28 o                         
   1   6   3          2.27          4.15         9.40 o                         
   2   6   3         50.30         43.36         7.42 o                         
   3   6   3          6.13          3.94         4.31 o                         
   4   6   3          0.86        -13.27        14.28 o                         
   5   6   3         60.66         49.95        15.57 o                         
   6   6   3          6.12         -7.19         7.54 o                         
   7   6   3          6.06         -6.82        13.91 o                         
   8   6   3          0.10        -11.61        15.02 o                         
   9   6   3          8.96         30.78        17.23 o                         
  -7   7   3          4.75        -10.32        27.83 o                         
  -6   7   3          3.37         -1.20        23.31 o                         
  -5   7   3          5.17         -4.72        15.90 o                         
  -4   7   3         36.79         51.88        21.10 o                         
  -3   7   3         71.26         84.32        19.44 o                         
  -2   7   3        172.90        187.34         9.78 o                         
  -1   7   3         15.54         15.29         7.96 o                         
   0   7   3          6.45         -2.62         7.93 o                         
   1   7   3          7.21          4.88        10.69 o                         
   2   7   3          0.72          0.09        11.52 o                         
   3   7   3        254.14        282.26        17.23 o                         
   4   7   3         16.92         17.51        14.10 o                         
   5   7   3         14.83         15.11        14.28 o                         
   6   7   3          1.06          0.09        15.02 o                         
   7   7   3         58.56         37.97        16.77 o                         
   8   7   3          0.28          8.48        16.22 o                         
  -6   8   3          0.02         -3.35        20.69 o                         
  -5   8   3          0.39         -0.81        16.57 o                         
  -4   8   3         16.18         17.97        20.46 o                         
  -3   8   3        103.44        106.25        21.19 o                         
  -2   8   3          5.11         15.48        17.05 o                         
  -1   8   3          4.54          1.06         7.59 o                         
   0   8   3         22.98         14.60         8.49 o                         
   1   8   3         27.40         37.78        11.61 o                         
   2   8   3          3.43         -1.75        11.06 o                         
   3   8   3         53.42         53.17        14.38 o                         
   4   8   3         12.36         -2.76        14.65 o                         
   5   8   3          0.84         -0.92        15.94 o                         
   6   8   3          1.34        -13.27        16.86 o                         
   7   8   3          0.06          3.50        14.93 o                         
   8   8   3          0.56         26.08        17.23 o                         
  -6   9   3          1.20         27.39        18.95 o                         
  -5   9   3          0.75        -15.80        15.80 o                         
  -4   9   3          4.58        -21.56        21.56 o                         
  -3   9   3         81.54         43.31        21.66 o                         
  -2   9   3          5.05         45.89        16.59 o                         
  -1   9   3          0.07          5.25         8.40 o                         
   0   9   3         21.25         37.69         9.29 o                         
   1   9   3          9.03          0.18        11.61 o                         
   2   9   3          0.15         16.86        13.18 o                         
   3   9   3          3.54          4.24        13.18 o                         
   4   9   3         21.58         11.33        18.71 o                         
   5   9   3         15.69         -5.25        14.74 o                         
   6   9   3         20.10         20.64        16.40 o                         
   7   9   3         10.13          5.99        16.86 o                         
  -5  10   3         10.24         -4.18        25.62 o                         
  -4  10   3         53.53         23.68        23.31 o                         
  -3  10   3          5.85          0.00        20.00 o                         
  -2  10   3          0.50         22.48        18.80 o                         
  -1  10   3          0.05         -9.31        15.67 o                         
   0  10   3          5.31         -1.66         8.86 o                         
   1  10   3          5.88         -2.40        12.53 o                         
   2  10   3         38.07         37.41        14.38 o                         
   3  10   3         51.15         59.99        16.68 o                         
   4  10   3          2.08         18.71        16.68 o                         
   5  10   3          1.59         -2.86        13.82 o                         
   6  10   3          3.17         11.61        17.97 o                         
  -4  11   3          2.57        -24.79        24.79 o                         
  -3  11   3          0.51         33.73        21.19 o                         
  -2  11   3          2.24         29.21        19.08 o                         
  -1  11   3          0.73        -17.14        17.14 o                         
   0  11   3          0.90        -16.03        16.03 o                         
   1  11   3          4.30         12.30        13.22 o                         
   2  11   3          1.39         18.89        14.19 o                         
   3  11   3          3.57         11.80        15.94 o                         
   4  11   3         10.74         -0.83        17.05 o                         
   5  11   3          0.20         11.43        17.79 o                         
  -2  12   3          0.31         94.36        23.68 o                         
  -1  12   3          1.07         -9.22        18.71 o                         
   0  12   3          1.44         14.47        17.88 o                         
   1  12   3          4.97         15.85        15.67 o                         
   2  12   3          0.13         22.58        15.20 o                         
   3  12   3          5.62         13.82        16.59 o                         
   4  12   3         11.37         30.23        16.40 o                         
  -2 -12   4          0.63         32.07        10.69 o                         
  -1 -12   4          1.78          8.48        10.87 o                         
   0 -12   4          0.17         -3.69        11.15 o                         
   1 -12   4          1.23          2.95        12.16 o                         
   2 -12   4          0.02          4.33        10.04 o                         
   3 -12   4          0.57        -11.89        11.89 o                         
  -4 -11   4          1.71        -16.77        16.77 o                         
  -3 -11   4          0.16         10.02        48.33 o                         
  -1 -11   4          0.00         -3.13        10.60 o                         
   0 -11   4          0.02         -7.74        10.51 o                         
   1 -11   4          0.06          1.75        11.06 o                         
   2 -11   4          1.29          1.94        11.15 o                         
   3 -11   4          1.03         -0.09        10.78 o                         
   4 -11   4         35.21         41.01        11.70 o                         
  -5 -10   4          1.10         -8.20        16.59 o                         
  -4 -10   4         10.75         17.88        15.94 o                         
  -3 -10   4         21.46         19.30         7.98 o                         
  -2 -10   4          0.03         17.31         8.11 o                         
  -1 -10   4          1.74         -2.30         9.86 o                         
   0 -10   4         13.36         20.09        10.32 o                         
   1 -10   4          0.63          5.44         9.95 o                         
   2 -10   4          0.86         -3.41        10.32 o                         
   3 -10   4          9.74         10.41        11.61 o                         
   4 -10   4        117.77        116.02        13.73 o                         
   5 -10   4          0.08        -12.81        12.81 o                         
   6 -10   4          2.49         -0.83        12.44 o                         
  -6  -9   4          9.19         28.57        18.98 o                         
  -5  -9   4          6.70         -2.21        16.68 o                         
  -4  -9   4          0.01         -3.87        15.76 o                         
  -3  -9   4          6.49         20.79         7.60 o                         
  -2  -9   4         15.19         10.45         7.23 o                         
  -1  -9   4          0.01         -6.17         9.12 o                         
   0  -9   4         11.26          3.78         9.31 o                         
   1  -9   4          0.00          2.67         9.68 o                         
   2  -9   4          0.06         12.53        10.23 o                         
   3  -9   4         34.46         39.44        11.43 o                         
   4  -9   4         24.02         20.73         9.68 o                         
   5  -9   4          0.46         20.83        10.32 o                         
   6  -9   4          0.14          1.01        11.98 o                         
  -6  -8   4          1.46          1.84        16.86 o                         
  -5  -8   4          8.93         37.69        17.42 o                         
  -4  -8   4         33.21         50.96        17.79 o                         
  -3  -8   4          3.47          0.80         6.45 o                         
  -2  -8   4          0.96          6.85        12.95 o                         
  -1  -8   4          6.26          3.20         8.25 o                         
   0  -8   4          0.73          2.21         8.66 o                         
   1  -8   4          0.57          5.34         8.75 o                         
   2  -8   4          2.69          3.32         8.85 o                         
   3  -8   4        297.29        289.72        15.20 o                         
   4  -8   4          0.60          8.11         9.31 o                         
   5  -8   4          0.04         13.27        10.27 o                         
   6  -8   4          0.55          4.79        11.15 o                         
   7  -8   4          9.03         14.65        11.15 o                         
  -7  -7   4         13.60         11.70        19.26 o                         
  -6  -7   4          0.14        -10.04        16.86 o                         
  -5  -7   4          1.23         13.18        15.67 o                         
  -4  -7   4         43.17         34.74        16.59 o                         
  -3  -7   4          0.01          8.34         5.93 o                         
  -2  -7   4         14.53         15.15         7.24 o                         
  -1  -7   4          0.01          3.23         6.07 o                         
   0  -7   4          0.24         -3.20         6.17 o                         
   1  -7   4        267.45        278.11        13.18 o                         
   2  -7   4          8.10          5.71         9.31 o                         
   3  -7   4         40.05         54.00         9.86 o                         
   4  -7   4         24.64         19.44         9.03 o                         
   5  -7   4          4.61          6.00         5.50 o                         
   6  -7   4          0.27         12.26         8.18 o                         
   7  -7   4          0.10          1.68        11.22 o                         
   8  -7   4          3.25         24.70        12.62 o                         
  -7  -6   4          0.78          8.20        17.79 o                         
  -6  -6   4         11.13         17.23        17.69 o                         
  -5  -6   4          0.00        -10.14        16.03 o                         
  -4  -6   4         61.17         57.69        15.94 o                         
  -3  -6   4         19.83         14.04         5.93 o                         
  -2  -6   4         12.14         13.03         4.81 o                         
  -1  -6   4         37.54         40.44         6.61 o                         
   0  -6   4         54.50         55.85         8.25 o                         
   1  -6   4         37.05         36.30         6.27 o                         
   2  -6   4        280.02        281.52        11.98 o                         
   3  -6   4          7.39         10.04         8.02 o                         
   4  -6   4          1.65         -4.29         6.71 o                         
   5  -6   4          4.45          0.92         5.53 o                         
   6  -6   4         11.99         16.53         9.26 o                         
   7  -6   4          5.56          3.15        11.10 o                         
  -8  -5   4          4.00         57.32        18.25 o                         
  -7  -5   4         24.10         23.77        16.03 o                         
  -6  -5   4          1.09         -4.98        16.68 o                         
  -5  -5   4          0.33        -16.50        16.50 o                         
  -4  -5   4         24.61         12.44        16.50 o                         
  -3  -5   4         20.26         16.10         5.16 o                         
  -2  -5   4         29.68         23.73         6.25 o                         
  -1  -5   4         50.63         35.10         6.27 o                         
   0  -5   4       2684.31       2839.56        35.94 o                         
   1  -5   4        181.33        191.32         4.68 o                         
   2  -5   4         46.20         39.76         3.07 o                         
   3  -5   4          1.78          3.98         2.76 o                         
   4  -5   4         36.05         27.59         6.64 o                         
   5  -5   4          0.37          1.66         4.12 o                         
   6  -5   4          8.99          7.36         6.10 o                         
   7  -5   4         50.51         48.57        16.46 o                         
   8  -5   4         12.28          7.33         8.48 o                         
  -8  -4   4          0.09         16.77        19.08 o                         
  -7  -4   4          5.47          7.28        16.86 o                         
  -6  -4   4         14.68         42.11        18.15 o                         
  -5  -4   4         36.29         16.03        16.13 o                         
  -4  -4   4         34.31         45.61        15.39 o                         
  -3  -4   4         72.99         69.79         6.26 o                         
  -2  -4   4         10.80          8.91         5.70 o                         
  -1  -4   4        231.94        234.73        13.13 o                         
   0  -4   4          6.42          2.05         3.53 o                         
   1  -4   4          2.44          0.65         2.23 o                         
   2  -4   4          0.38          0.30         2.36 o                         
   3  -4   4         96.98         93.66        15.58 o                         
   4  -4   4         79.66         80.21         9.52 o                         
   5  -4   4          4.81          4.02         4.78 o                         
   6  -4   4         15.28          7.91         6.09 o                         
   7  -4   4          4.08         -6.68        16.40 o                         
   8  -4   4          6.35          6.36        17.51 o                         
   9  -4   4         10.08          0.28        11.24 o                         
  -8  -3   4          0.00          1.57        17.69 o                         
  -7  -3   4          0.19         62.75        18.15 o                         
  -6  -3   4          0.05        -14.10        16.50 o                         
  -5  -3   4          4.10          2.65        10.71 o                         
  -4  -3   4          4.30         10.51        11.24 o                         
  -3  -3   4          4.57          5.02         4.33 o                         
  -2  -3   4         14.43         12.83         4.77 o                         
  -1  -3   4        308.85        291.73        14.97 o                         
   0  -3   4        277.81        293.27         7.38 o                         
   1  -3   4         31.29         33.49         2.87 o                         
   2  -3   4        360.41        351.10         5.19 o                         
   3  -3   4          5.32          7.86         2.91 o                         
   4  -3   4        308.85        327.85        10.51 o                         
   5  -3   4          1.12         -1.42         4.14 o                         
   6  -3   4          2.38          6.47         5.77 o                         
   7  -3   4        141.82        151.01        25.02 o                         
   8  -3   4         17.45          8.48        19.81 o                         
   9  -3   4          1.79         -8.66        10.78 o                         
  -8  -2   4          5.90         15.48        16.68 o                         
  -7  -2   4         45.36         22.93        13.06 o                         
  -6  -2   4          5.68         16.95        11.10 o                         
  -5  -2   4          1.24         -2.12        10.90 o                         
  -4  -2   4         60.43         59.74        10.55 o                         
  -3  -2   4        282.19        286.59        22.37 o                         
  -2  -2   4          0.73         -2.69         4.69 o                         
  -1  -2   4          3.88          0.32         5.06 o                         
   0  -2   4       1991.15       1970.13        49.81 o                         
   1  -2   4          2.99          4.10         2.51 o                         
   2  -2   4         92.51         87.51         5.28 o                         
   3  -2   4        349.91        345.30         5.79 o                         
   4  -2   4        532.70        574.14        13.14 o                         
   5  -2   4         45.53         49.34         5.01 o                         
   6  -2   4          2.74          9.86         8.39 o                         
   7  -2   4        251.99        275.62        13.36 o                         
   8  -2   4          3.23          0.83         9.95 o                         
   9  -2   4          6.86         -1.94        10.04 o                         
  -8  -1   4          0.08        -12.98        12.98 o                         
  -7  -1   4          0.20         -3.74        12.82 o                         
  -6  -1   4          6.78          4.24        12.60 o                         
  -5  -1   4          7.11          8.87        10.82 o                         
  -4  -1   4         43.06         44.27        10.32 o                         
  -3  -1   4        252.87        253.18        15.02 o                         
  -2  -1   4         22.17         18.63         4.78 o                         
  -1  -1   4        574.23        560.40         9.39 o                         
   0  -1   4         34.20         32.50         5.73 o                         
   1  -1   4         37.02         31.52         6.91 o                         
   2  -1   4         23.12         19.99         3.32 o                         
   3  -1   4         60.44         61.29         2.08 o                         
   4  -1   4         10.83         16.44         3.11 o                         
   5  -1   4          8.17         11.81         4.67 o                         
   6  -1   4        257.24        235.63        13.45 o                         
   7  -1   4          0.11         -0.83         9.31 o                         
   8  -1   4         17.28         10.23        10.87 o                         
   9  -1   4          0.30          1.01        10.41 o                         
  -8   0   4          4.83          8.75        42.11 o                         
  -7   0   4         18.34         39.02        12.95 o                         
  -6   0   4         13.94         23.78        12.04 o                         
  -5   0   4         11.02         19.44        10.69 o                         
  -4   0   4        210.67        229.76        19.86 o                         
  -3   0   4         10.15          3.69         5.81 o                         
  -2   0   4        150.49        155.07         5.67 o                         
  -1   0   4          2.52          7.16         4.40 o                         
   0   0   4         44.98         46.63         4.41 o                         
   1   0   4         48.54         45.67         4.98 o                         
   2   0   4        755.94        738.77         7.50 o                         
   3   0   4       1634.29       1688.35        17.84 o                         
   4   0   4         25.13         25.43         3.84 o                         
   5   0   4         10.50          6.54         3.75 o                         
   6   0   4         53.27         53.82        11.61 o                         
   7   0   4          2.07          5.53        10.51 o                         
   8   0   4          0.78         -9.31         9.49 o                         
   9   0   4          5.56         11.70        11.43 o                         
  10   0   4          0.02         -7.28        11.43 o                         
  -8   1   4         13.36         -1.75        23.22 o                         
  -7   1   4          0.88          4.89        20.83 o                         
  -6   1   4         56.74         44.45        12.76 o                         
  -5   1   4          8.92         13.90        15.94 o                         
  -4   1   4          0.75          3.59        13.64 o                         
  -3   1   4          5.69         -0.88         4.64 o                         
  -2   1   4        425.14        418.19        11.66 o                         
  -1   1   4        600.65        577.60        14.19 o                         
   1   1   4        204.95        211.43        11.70 o                         
   2   1   4         86.81         75.15         8.09 o                         
   3   1   4        467.98        453.13         8.34 o                         
   4   1   4        121.44        138.56         5.16 o                         
   5   1   4         13.96         20.35         5.58 o                         
   6   1   4          0.66          0.92         6.07 o                         
   7   1   4          0.48         -3.69        10.60 o                         
   8   1   4          9.07          1.20        10.51 o                         
   9   1   4          7.98         20.18         9.86 o                         
  10   1   4          0.01         18.15        11.06 o                         
  -8   2   4          5.19         28.47        24.60 o                         
  -7   2   4          3.49         -5.25        23.04 o                         
  -6   2   4         17.30         32.21        11.88 o                         
  -5   2   4         28.14         46.77        29.72 o                         
  -4   2   4         27.34         22.76        13.64 o                         
  -3   2   4         20.55         19.95         9.71 o                         
  -2   2   4        235.86        242.39        11.37 o                         
  -1   2   4         46.22         48.36         7.51 o                         
   0   2   4       1555.14       1617.97        25.02 o                         
   1   2   4        177.27        164.16        12.72 o                         
   2   2   4        109.19        101.30         2.88 o                         
   3   2   4         38.44         58.52         8.57 o                         
   4   2   4        180.24        170.57        10.69 o                         
   5   2   4          7.05          4.64         4.44 o                         
   6   2   4         65.72         56.52         7.82 o                         
   7   2   4          3.49         -8.71         8.71 o                         
   8   2   4          2.25         -5.71         9.58 o                         
   9   2   4          1.69         -7.50         7.50 o                         
  10   2   4          4.54         22.76        12.07 o                         
  -8   3   4          1.27         24.88        24.88 o                         
  -7   3   4         53.32         29.03        27.28 o                         
  -6   3   4          0.42         -3.13        12.17 o                         
  -5   3   4         12.12          5.70        10.32 o                         
  -4   3   4          9.04          3.54         9.23 o                         
  -3   3   4         45.04         35.74        17.28 o                         
  -2   3   4          0.09         -1.05         5.31 o                         
  -1   3   4          4.01          1.34         3.35 o                         
   0   3   4          0.24          0.64         3.78 o                         
   1   3   4        366.55        404.60        18.97 o                         
   2   3   4        492.24        503.42        14.38 o                         
   3   3   4        262.42        270.92        12.62 o                         
   4   3   4          0.09         16.03        10.32 o                         
   5   3   4        209.70        200.11         9.29 o                         
   6   3   4          0.00         18.95         7.84 o                         
   7   3   4         21.39         22.67         8.07 o                         
   8   3   4          1.59         61.10        40.32 o                         
   9   3   4          1.13          5.99        11.15 o                         
  -8   4   4          0.52          3.04        25.80 o                         
  -7   4   4          4.39         18.43        30.23 o                         
  -6   4   4          1.98          5.99        22.02 o                         
  -5   4   4         22.56         16.40        15.67 o                         
  -4   4   4          0.29          2.06        10.14 o                         
  -3   4   4         28.55         26.07         8.18 o                         
  -2   4   4        162.96        158.15        15.30 o                         
  -1   4   4         57.38         60.12         5.25 o                         
   0   4   4       1374.99       1452.67        30.99 o                         
   1   4   4        258.66        280.87        17.23 o                         
   2   4   4          0.81          0.55         9.58 o                         
   3   4   4          0.10          3.98         2.99 o                         
   4   4   4        130.22        142.56        12.90 o                         
   5   4   4          7.23         11.52        11.70 o                         
   6   4   4         56.26         56.26         8.59 o                         
   7   4   4         10.77         24.97        17.97 o                         
   8   4   4         17.28          6.51         8.31 o                         
   9   4   4          5.61        -11.61        11.61 o                         
  -7   5   4         14.45         -0.37        23.50 o                         
  -6   5   4          3.17        -20.00        24.42 o                         
  -5   5   4          6.47         25.68        12.31 o                         
  -4   5   4          3.10         -1.12         9.03 o                         
  -3   5   4         45.66         38.25        11.82 o                         
  -2   5   4         11.88         16.28        10.96 o                         
  -1   5   4         39.81         36.43         4.65 o                         
   0   5   4       2315.12       2454.53        80.15 o                         
   1   5   4         40.67         39.44        10.32 o                         
   2   5   4         81.16         81.55        11.61 o                         
   3   5   4         36.82         29.88         3.41 o                         
   4   5   4         35.41         27.00        12.35 o                         
   5   5   4          0.35          2.21        12.35 o                         
   6   5   4          2.50         -4.98         7.83 o                         
   7   5   4         23.50         19.40         8.03 o                         
   8   5   4          0.19          8.12         8.85 o                         
   9   5   4          1.36          6.45        16.13 o                         
  -7   6   4          0.16         15.20        27.55 o                         
  -6   6   4         10.86         29.95        25.80 o                         
  -5   6   4          9.26         33.49        14.56 o                         
  -4   6   4          0.16          0.94        12.93 o                         
  -3   6   4        401.36        383.01        17.46 o                         
  -2   6   4          2.47          2.22         6.67 o                         
  -1   6   4        383.71        370.67        13.13 o                         
   0   6   4         39.55         19.81        11.15 o                         
   1   6   4          1.18          2.03        10.14 o                         
   2   6   4          0.15         -0.53         3.41 o                         
   3   6   4          1.95          0.54         3.53 o                         
   4   6   4        107.73        127.72        14.84 o                         
   5   6   4         50.30         47.92        15.39 o                         
   6   6   4          2.38         16.61         8.57 o                         
   7   6   4          9.61          9.73        12.07 o                         
   8   6   4          0.86         -5.07        14.84 o                         
   9   6   4          0.04         53.91        17.42 o                         
  -6   7   4          0.03        -21.56        23.59 o                         
  -5   7   4         14.50         31.63        14.27 o                         
  -4   7   4         53.55         41.86        14.43 o                         
  -3   7   4         56.85         37.41        13.15 o                         
  -2   7   4         19.16         31.84         8.20 o                         
  -1   7   4        437.66        420.38        17.42 o                         
   0   7   4          9.45          7.57         9.12 o                         
   1   7   4          1.98         -7.37        10.97 o                         
   2   7   4          6.95         13.36        12.16 o                         
   3   7   4         41.80         26.81         5.81 o                         
   4   7   4          0.47         10.14        14.65 o                         
   5   7   4         57.83         50.87        16.13 o                         
   6   7   4          0.05          8.57        15.85 o                         
   7   7   4          2.24         21.19        21.10 o                         
   8   7   4          1.01         43.40        16.40 o                         
  -6   8   4          0.03        -13.21        16.64 o                         
  -5   8   4          2.61         -2.95        22.48 o                         
  -4   8   4         54.23          9.68        17.51 o                         
  -3   8   4         19.59         11.89        19.72 o                         
  -2   8   4         18.50         18.57         8.00 o                         
  -1   8   4        142.22        144.45        16.68 o                         
   0   8   4         15.63          8.84         8.33 o                         
   1   8   4         15.29         28.01        12.35 o                         
   2   8   4          9.29         14.65        12.35 o                         
   3   8   4         54.94         39.81        14.56 o                         
   4   8   4        134.77        100.63        16.50 o                         
   5   8   4          1.38         -4.42        15.67 o                         
   6   8   4          3.76         29.58        17.05 o                         
   7   8   4          1.43         11.80        17.79 o                         
   8   8   4          0.12         25.80        17.05 o                         
  -5   9   4          0.02        -23.24        29.53 o                         
  -4   9   4          0.88        -20.00        20.00 o                         
  -3   9   4         21.11          0.83        20.37 o                         
  -2   9   4         28.37         15.67        17.79 o                         
  -1   9   4         30.06         21.66        11.61 o                         
   0   9   4          0.14         13.94         9.12 o                         
   1   9   4          0.40         -3.04        12.44 o                         
   2   9   4         76.99         69.21        15.11 o                         
   3   9   4         33.40         48.66        16.13 o                         
   4   9   4        138.72        112.33        18.34 o                         
   5   9   4          1.23          1.47        14.47 o                         
   6   9   4          0.12         -1.94        15.94 o                         
   7   9   4          0.80         -2.12        16.59 o                         
  -4  10   4          7.61          8.85        22.21 o                         
  -3  10   4          3.80         20.18        22.39 o                         
  -2  10   4          5.68         53.72        19.35 o                         
  -1  10   4          3.31        -16.03        16.03 o                         
   0  10   4          0.84          9.99        13.50 o                         
   1  10   4          1.86         11.33        11.70 o                         
   2  10   4          0.15          1.01        14.93 o                         
   3  10   4         44.70         48.01        15.48 o                         
   4  10   4          0.12         -4.70        14.01 o                         
   5  10   4          1.30        -15.76        15.76 o                         
   6  10   4          0.40        -17.69        17.69 o                         
  -3  11   4          5.18         28.29        22.21 o                         
  -2  11   4          5.95         -2.03        21.19 o                         
  -1  11   4          3.50        -16.22        17.97 o                         
   0  11   4          0.00         32.34        15.85 o                         
   1  11   4         17.00         20.30        12.76 o                         
   2  11   4         16.62         11.70        14.10 o                         
   3  11   4         20.99         37.78        16.22 o                         
   4  11   4          0.47          9.12        16.86 o                         
   5  11   4          0.18         10.51        16.86 o                         
  -2  12   4          1.85        -23.96        23.96 o                         
   0  12   4          2.76          1.47        18.80 o                         
   1  12   4          1.87         51.51        19.90 o                         
   2  12   4          0.94          2.86        15.20 o                         
   3  12   4          0.28        -14.93        14.93 o                         
   4  12   4          0.24        -17.32        17.32 o                         
  -1 -12   5          1.25          5.71        10.60 o                         
   0 -12   5         18.86         -2.86        10.51 o                         
   1 -12   5          0.35          2.49        10.14 o                         
   2 -12   5          0.04         12.07        11.98 o                         
  -3 -11   5          2.48          6.63         9.49 o                         
  -2 -11   5          0.69         -4.42         9.12 o                         
  -1 -11   5          0.80         28.94        10.97 o                         
   0 -11   5         20.47         29.58        10.69 o                         
   1 -11   5          0.46         11.52        11.15 o                         
   2 -11   5          0.10          1.75        10.14 o                         
   3 -11   5          0.49         -9.58        11.24 o                         
   4 -11   5          1.75          7.19        12.16 o                         
  -4 -10   5          8.64          6.82        17.88 o                         
  -3 -10   5          3.05         11.05         9.08 o                         
  -2 -10   5          7.38          2.86         8.75 o                         
  -1 -10   5          3.24         14.10         9.31 o                         
   0 -10   5          0.15         -3.41        10.69 o                         
   1 -10   5          5.70          3.32        10.51 o                         
   2 -10   5          1.86          6.27        10.04 o                         
   3 -10   5          7.57         -9.22         9.22 o                         
   4 -10   5          1.95         -3.41        10.97 o                         
   5 -10   5          6.19         20.27        10.78 o                         
  -5  -9   5          0.71         -4.05        15.94 o                         
  -4  -9   5          3.47         40.91        15.30 o                         
  -3  -9   5          0.08         13.34         7.80 o                         
  -2  -9   5          8.51          8.28        14.24 o                         
  -1  -9   5         42.86         35.20         9.95 o                         
   0  -9   5         21.65         26.54         9.03 o                         
   1  -9   5         12.56         10.60         9.86 o                         
   2  -9   5         13.65          8.57         8.94 o                         
   3  -9   5         12.63         16.13         9.77 o                         
   4  -9   5          0.12         -8.20         9.68 o                         
   5  -9   5          0.54          5.71         8.94 o                         
   6  -9   5          1.11        -12.07        12.07 o                         
  -6  -8   5          8.83         17.60        15.30 o                         
  -5  -8   5          1.38         46.81        18.43 o                         
  -3  -8   5         46.39         26.12        12.03 o                         
  -2  -8   5          9.44          9.87         7.00 o                         
  -1  -8   5          1.20          1.68         7.31 o                         
   0  -8   5         55.15         53.26        10.41 o                         
   1  -8   5         20.24         19.72        11.52 o                         
   2  -8   5          0.84         -2.95         9.68 o                         
   3  -8   5          4.36         -5.53         9.03 o                         
   4  -8   5         15.78         12.62        10.32 o                         
   5  -8   5          6.86          6.36         8.94 o                         
   6  -8   5          4.55        -10.78        10.78 o                         
   7  -8   5          1.93         -2.58        12.26 o                         
  -6  -7   5          1.71         10.32        14.28 o                         
  -5  -7   5         13.26         33.64        17.23 o                         
  -4  -7   5          1.44         -0.74        16.03 o                         
  -3  -7   5        218.24        219.24         9.47 o                         
  -2  -7   5         13.33         19.52         6.53 o                         
  -1  -7   5          0.32         -2.55         6.60 o                         
   0  -7   5        166.25        155.58         8.83 o                         
   1  -7   5         28.49         26.45         9.22 o                         
   2  -7   5          0.11          3.87         8.75 o                         
   3  -7   5         48.28         57.32         9.49 o                         
   4  -7   5         58.65         98.23        11.70 o                         
   5  -7   5          2.12          0.09         8.39 o                         
   6  -7   5         10.78          8.29        10.87 o                         
   7  -7   5          4.86         -1.01        10.51 o                         
   8  -7   5          0.63         17.97        12.90 o                         
  -7  -6   5          2.08        -18.34        18.34 o                         
  -6  -6   5          2.26          2.58        16.03 o                         
  -5  -6   5          0.45          2.21        16.50 o                         
  -4  -6   5          6.09         -1.20        16.13 o                         
  -3  -6   5        173.53        167.98        21.84 o                         
  -2  -6   5         29.82         25.02         6.44 o                         
  -1  -6   5         98.60         87.20         9.58 o                         
   0  -6   5         53.78         57.49         7.37 o                         
   1  -6   5        174.86        174.53        11.24 o                         
   2  -6   5          0.14         -1.66         8.02 o                         
   3  -6   5          0.57         -0.37         8.02 o                         
   4  -6   5          1.59         -0.28         7.74 o                         
   5  -6   5         10.02          7.41         4.48 o                         
   6  -6   5          0.45         -3.34         5.70 o                         
   7  -6   5         73.36         77.11         8.17 o                         
   8  -6   5         18.85         42.11        13.09 o                         
  -7  -5   5         11.08          0.09        18.52 o                         
  -6  -5   5          0.07         -4.88        17.79 o                         
  -5  -5   5          0.01         -6.82        15.94 o                         
  -4  -5   5        175.23        169.47        19.44 o                         
  -3  -5   5         21.20         11.08         6.04 o                         
  -2  -5   5          0.14         -2.09         6.56 o                         
  -1  -5   5         24.64         21.06         6.48 o                         
   0  -5   5        437.52        456.47        38.89 o                         
   1  -5   5          1.18          4.08         3.42 o                         
   2  -5   5        134.12        127.17        10.14 o                         
   3  -5   5          0.17          0.16         2.73 o                         
   4  -5   5          6.07          7.52         2.84 o                         
   5  -5   5          2.08         -1.69         4.31 o                         
   6  -5   5         12.85         13.36         5.91 o                         
   7  -5   5          6.44         11.70         6.43 o                         
   8  -5   5          0.30         -9.03         9.86 o                         
  -7  -4   5          3.61         44.69        17.60 o                         
  -6  -4   5          1.09         -7.74        12.90 o                         
  -5  -4   5          0.03         -9.12        17.23 o                         
  -4  -4   5        415.95        419.10        23.13 o                         
  -3  -4   5         60.01         66.65         6.77 o                         
  -2  -4   5         13.03          7.60         5.76 o                         
  -1  -4   5         26.09         19.10         6.38 o                         
   0  -4   5       1165.91       1221.89        31.05 o                         
   1  -4   5         20.49         20.54         5.89 o                         
   2  -4   5        279.29        272.12         5.59 o                         
   3  -4   5          0.36         -2.16         2.87 o                         
   4  -4   5         15.07         14.11         2.92 o                         
   5  -4   5         12.65         13.35         4.67 o                         
   6  -4   5         28.22         22.37         6.36 o                         
   7  -4   5        147.60        143.70         8.54 o                         
   8  -4   5         16.70         11.89         9.77 o                         
   9  -4   5          3.52          8.39        10.04 o                         
  -8  -3   5          0.69         -2.67        18.80 o                         
  -7  -3   5          0.02         14.38        16.03 o                         
  -6  -3   5          0.06          4.88        14.74 o                         
  -5  -3   5         12.53         10.04        14.28 o                         
  -4  -3   5         22.92          5.81        15.67 o                         
  -3  -3   5         28.96         25.29         5.79 o                         
  -2  -3   5          0.10          1.11         4.93 o                         
  -1  -3   5         59.71         49.92         6.09 o                         
   0  -3   5        514.98        545.27         8.37 o                         
   1  -3   5        167.92        182.05         3.90 o                         
   2  -3   5          0.01          1.13         3.89 o                         
   3  -3   5        187.47        188.26         6.95 o                         
   4  -3   5          0.38          0.52         2.27 o                         
   5  -3   5         10.46         10.81         4.49 o                         
   6  -3   5         21.53         21.71         6.56 o                         
   7  -3   5         77.12         71.32        10.23 o                         
   8  -3   5          0.01          4.24         9.12 o                         
   9  -3   5          2.12         -3.41        10.23 o                         
  -8  -2   5          1.50        -12.35        17.69 o                         
  -7  -2   5          2.79          0.46        15.20 o                         
  -6  -2   5         23.83         19.61         9.98 o                         
  -5  -2   5         69.16         55.50        11.91 o                         
  -4  -2   5        163.13        182.17        21.43 o                         
  -3  -2   5          1.61          5.27         4.46 o                         
  -2  -2   5        238.25        243.85         8.80 o                         
  -1  -2   5        199.83        208.81         7.56 o                         
   0  -2   5         62.38         66.00         8.98 o                         
   1  -2   5        414.82        410.30         6.94 o                         
   2  -2   5         24.44         26.01         2.58 o                         
   3  -2   5         18.38         22.17         5.34 o                         
   4  -2   5        245.11        252.67         7.88 o                         
   5  -2   5          0.31          0.45         6.26 o                         
   6  -2   5         61.49         59.67         7.37 o                         
   7  -2   5         97.76         81.92        10.87 o                         
   8  -2   5          0.18          1.94        10.32 o                         
   9  -2   5          1.39         12.62        10.41 o                         
  -8  -1   5          4.73          6.18        21.84 o                         
  -7  -1   5          0.23         19.15        13.36 o                         
  -6  -1   5         38.00         16.72        27.23 o                         
  -5  -1   5         21.77         19.48        11.46 o                         
  -4  -1   5         17.12         10.37         9.85 o                         
  -3  -1   5          0.36         -5.02         5.02 o                         
  -2  -1   5         13.53         17.63         6.13 o                         
  -1  -1   5        761.65        769.12        34.88 o                         
   0  -1   5         64.67         39.86        15.34 o                         
   1  -1   5        965.81        917.64        15.20 o                         
   2  -1   5        143.64        155.93         3.67 o                         
   3  -1   5        130.57        132.48         3.97 o                         
   4  -1   5         97.81         93.04         3.87 o                         
   5  -1   5          3.35          2.28         4.28 o                         
   6  -1   5         48.95         27.92        11.15 o                         
   7  -1   5          2.09         -8.85        11.80 o                         
   8  -1   5          2.80          0.09         9.58 o                         
   9  -1   5          6.56         12.62        10.69 o                         
  -8   0   5          0.05         10.39        13.84 o                         
  -7   0   5         63.81         36.99        26.77 o                         
  -6   0   5          0.08          4.73        12.16 o                         
  -5   0   5          3.87          0.40        10.95 o                         
  -4   0   5          1.42          8.94        15.20 o                         
  -3   0   5          1.76          0.87         5.16 o                         
  -2   0   5          0.03         -1.66         4.65 o                         
  -1   0   5        169.06        167.04        10.18 o                         
   0   0   5          1.15          0.33         4.34 o                         
   1   0   5         33.40         31.61         7.37 o                         
   2   0   5        273.27        257.63         6.79 o                         
   3   0   5        327.36        333.05         5.34 o                         
   4   0   5         59.73         61.39         3.87 o                         
   5   0   5         18.79         17.11         3.94 o                         
   6   0   5          0.38         -1.84        11.24 o                         
   7   0   5         26.36         22.21        11.98 o                         
   8   0   5         42.15         36.12        11.98 o                         
   9   0   5          0.00          1.01         8.85 o                         
  -8   1   5          0.00         -2.49        25.34 o                         
  -7   1   5         10.87        -16.42        37.87 o                         
  -6   1   5          0.07          8.58        11.53 o                         
  -5   1   5          0.25         -2.02        11.56 o                         
  -4   1   5          6.03         -2.58        14.47 o                         
  -3   1   5         32.46         35.54         6.57 o                         
  -2   1   5         30.93         23.07         5.08 o                         
  -1   1   5         16.13         12.32         6.72 o                         
   0   1   5        325.12        362.71        10.97 o                         
   1   1   5        156.10        158.11         4.34 o                         
   2   1   5         11.87         10.07         1.93 o                         
   3   1   5        533.06        518.25        12.21 o                         
   4   1   5        258.50        245.90         6.18 o                         
   5   1   5        180.49        176.88         6.00 o                         
   6   1   5          0.01          1.34         5.58 o                         
   7   1   5         72.58         84.50        11.52 o                         
   8   1   5         22.93          3.69        11.33 o                         
   9   1   5          1.78         19.44        10.41 o                         
  -8   2   5          4.40        -21.93        23.13 o                         
  -7   2   5          0.49        -11.99        11.99 o                         
  -6   2   5          2.22          8.12        12.60 o                         
  -5   2   5          7.04          1.47        14.56 o                         
  -4   2   5         12.25         13.45        15.02 o                         
  -3   2   5        114.49        108.24        21.01 o                         
  -2   2   5          3.67          7.82         4.54 o                         
  -1   2   5        346.56        361.52         7.10 o                         
   0   2   5        252.57        253.27         7.92 o                         
   1   2   5         31.63         31.21         4.79 o                         
   2   2   5          1.81         -0.93         6.57 o                         
   3   2   5         19.16         24.42         8.20 o                         
   4   2   5        131.96        150.57        10.69 o                         
   5   2   5          1.47         -1.25         4.73 o                         
   6   2   5          5.05          4.90         7.12 o                         
   7   2   5        189.05        194.51         9.90 o                         
   8   2   5          1.05         -5.53        11.24 o                         
   9   2   5          0.28         15.30        10.23 o                         
  -7   3   5         15.22        -13.36        24.60 o                         
  -6   3   5         13.12         35.87        12.67 o                         
  -5   3   5         10.84         28.57        14.47 o                         
  -4   3   5         48.42         53.98        11.44 o                         
  -3   3   5         50.23         29.39         9.77 o                         
  -2   3   5         73.92         88.00        14.01 o                         
  -1   3   5          3.19         -2.02         4.96 o                         
   0   3   5       1038.52       1103.90        41.56 o                         
   1   3   5         32.86         34.22         3.73 o                         
   2   3   5         25.05         28.31         3.18 o                         
   3   3   5         50.30         50.58         2.08 o                         
   4   3   5         14.49         12.90         9.49 o                         
   5   3   5          8.57         22.30        10.23 o                         
   6   3   5          1.07          0.47         7.46 o                         
   7   3   5        393.81        401.54        12.28 o                         
   8   3   5          9.56          8.11        10.04 o                         
   9   3   5          5.30         15.11        11.24 o                         
  -7   4   5          2.20          5.99        26.36 o                         
  -6   4   5          0.35        -23.50        23.50 o                         
  -5   4   5          0.13          4.24        14.01 o                         
  -4   4   5         66.09         58.03        11.49 o                         
  -3   4   5        150.44        138.48        13.64 o                         
  -2   4   5        274.23        277.11        14.12 o                         
  -1   4   5         65.36         58.62         4.81 o                         
   0   4   5          3.46         -1.26         4.44 o                         
   1   4   5         15.55          9.97         7.16 o                         
   2   4   5         80.27         83.02         4.64 o                         
   3   4   5          0.22         -1.33         2.50 o                         
   4   4   5         12.49          7.74        10.69 o                         
   5   4   5          1.63          4.88        11.52 o                         
   6   4   5        132.64        130.21         9.71 o                         
   7   4   5        112.93        113.25         9.37 o                         
   8   4   5          1.93         -3.17        16.03 o                         
   9   4   5          0.24         21.29        12.53 o                         
  -7   5   5          0.00         35.57        27.74 o                         
  -6   5   5          0.18         51.97        19.35 o                         
  -5   5   5         14.54         27.27        13.65 o                         
  -4   5   5        110.89         92.48        10.82 o                         
  -3   5   5         48.24         60.85         8.71 o                         
  -2   5   5         33.29         23.83        11.88 o                         
  -1   5   5        189.08        188.56         8.95 o                         
   0   5   5         20.19         15.26         4.39 o                         
   1   5   5         32.53         29.62         5.26 o                         
   2   5   5          5.21         11.15        10.32 o                         
   3   5   5          1.62         -0.09        10.87 o                         
   4   5   5         16.33          8.02        11.61 o                         
   5   5   5          4.11         -6.73        11.98 o                         
   6   5   5        269.24        258.37        47.32 o                         
   7   5   5          2.07         -2.75         8.45 o                         
   8   5   5          2.37         -4.64         8.45 o                         
   9   5   5          0.75         31.98        16.96 o                         
  -7   6   5          0.89        -29.67        29.67 o                         
  -6   6   5          1.15        -24.60        24.60 o                         
  -5   6   5         22.53         13.33        15.03 o                         
  -4   6   5          3.22         -0.74         9.48 o                         
  -3   6   5        210.19        211.61        16.19 o                         
  -2   6   5          6.95          2.12        12.07 o                         
  -1   6   5         95.41         80.08         8.44 o                         
   0   6   5          3.36         10.30         7.72 o                         
   1   6   5         47.75         48.79         5.71 o                         
   2   6   5          1.49         16.86        11.15 o                         
   3   6   5          2.54          9.77        11.15 o                         
   4   6   5        162.07        182.00        16.22 o                         
   5   6   5         66.67         54.65        14.74 o                         
   6   6   5        128.03        182.18        17.42 o                         
   7   6   5         16.38          0.21         8.42 o                         
   8   6   5          0.19         -0.65        14.19 o                         
   9   6   5          0.50         11.24        17.42 o                         
  -6   7   5          4.17        -23.31        23.31 o                         
  -5   7   5          0.33         -3.82        16.51 o                         
  -4   7   5         10.07          7.37        14.24 o                         
  -3   7   5         73.58         52.70        14.83 o                         
  -2   7   5          0.56         -2.11        12.15 o                         
  -1   7   5        118.13        118.25         9.92 o                         
   0   7   5          9.52          7.25         8.40 o                         
   1   7   5          9.13          7.83        11.15 o                         
   2   7   5         17.45         30.87        12.90 o                         
   3   7   5         10.11         14.19        13.55 o                         
   4   7   5          4.57          8.75        14.47 o                         
   5   7   5          1.45          2.40        14.28 o                         
   6   7   5          5.12         -5.81        14.38 o                         
   7   7   5          1.00          7.56        14.47 o                         
   8   7   5          1.93          8.02        16.40 o                         
  -5   8   5          8.36         41.13        17.42 o                         
  -4   8   5         40.35         42.09        33.64 o                         
  -3   8   5          0.01         -3.69        17.69 o                         
  -2   8   5          9.08          7.94         8.62 o                         
  -1   8   5         20.17         11.03         8.62 o                         
   0   8   5          1.04          5.45         9.47 o                         
   1   8   5         16.09         23.41        12.81 o                         
   2   8   5          1.21         16.31         9.22 o                         
   3   8   5         96.84         88.83        15.94 o                         
   4   8   5         53.97         59.44        15.02 o                         
   5   8   5         31.29         23.13        15.76 o                         
   6   8   5         13.59         -3.69        15.30 o                         
   7   8   5          2.61          4.61        15.11 o                         
   8   8   5          0.18          7.00        17.60 o                         
  -5   9   5          0.28         27.65        22.85 o                         
  -4   9   5          1.67        -22.12        22.12 o                         
  -3   9   5          5.16          9.22        22.48 o                         
  -2   9   5         17.06          5.25        17.23 o                         
  -1   9   5          2.17         14.61        14.15 o                         
   0   9   5          0.02          1.18         9.92 o                         
   1   9   5          9.17         14.38        12.90 o                         
   2   9   5          0.39         12.81        13.73 o                         
   3   9   5         28.22         21.01        14.74 o                         
   4   9   5         45.62         52.71        16.31 o                         
   5   9   5          1.92          5.53        15.20 o                         
   6   9   5          0.10         26.26        16.59 o                         
   7   9   5          0.32         32.90        17.79 o                         
  -4  10   5          0.94        -24.33        24.33 o                         
  -3  10   5          0.05         25.62        21.47 o                         
  -2  10   5         14.09        -18.34        18.34 o                         
  -1  10   5          2.15          0.46        15.48 o                         
   0  10   5          6.37          8.62        14.56 o                         
   1  10   5          3.63          2.92        10.23 o                         
   2  10   5          0.06         20.46        14.65 o                         
   4  10   5          5.75         25.07        17.79 o                         
   5  10   5          1.91          7.65        16.03 o                         
   6  10   5          0.01         -8.39        16.59 o                         
  -3  11   5          1.07         30.78        23.59 o                         
  -2  11   5          1.80         92.70        22.12 o                         
  -1  11   5          0.00        -10.60        16.86 o                         
   0  11   5          7.95          9.62        10.48 o                         
   1  11   5          2.81         16.24        10.69 o                         
   2  11   5          4.33         -7.56        14.10 o                         
   3  11   5         20.18         43.50        15.76 o                         
   4  11   5          0.03          9.12        16.68 o                         
   5  11   5          0.83        -16.31        16.31 o                         
  -1  12   5          0.50        -23.22        23.22 o                         
   0  12   5          0.77        -19.72        19.72 o                         
   1  12   5          2.63        -11.85        11.85 o                         
   2  12   5          0.99         38.15        16.22 o                         
   3  12   5          0.03         38.43        17.23 o                         
  -2 -11   6          1.06         -1.38         9.77 o                         
  -1 -11   6          0.06         -2.12        10.23 o                         
   0 -11   6          4.21        -10.04        10.04 o                         
   1 -11   6          3.77         -6.63        10.04 o                         
   2 -11   6          0.04         -0.09        11.06 o                         
   3 -11   6          3.36         24.51        12.72 o                         
  -4 -10   6          0.07        -15.94        17.23 o                         
  -3 -10   6          1.00          0.45        12.53 o                         
  -2 -10   6          0.18         -7.19         8.85 o                         
  -1 -10   6          0.69         -5.62        10.69 o                         
   0 -10   6          0.37          7.56         9.95 o                         
   1 -10   6          0.00        -10.69        10.69 o                         
   2 -10   6          3.15         -0.55         9.68 o                         
   3 -10   6         16.98         11.06        10.87 o                         
   4 -10   6         14.07         18.34         9.68 o                         
   5 -10   6          8.06         -4.15        10.41 o                         
  -5  -9   6          0.02         -1.01        16.96 o                         
  -4  -9   6          4.16         30.04        16.86 o                         
  -3  -9   6          0.31          5.97         6.63 o                         
  -2  -9   6          2.82         -4.87         6.85 o                         
  -1  -9   6          5.04          5.81         9.22 o                         
   0  -9   6          6.70         -2.95         9.31 o                         
   1  -9   6         23.25         27.00        10.97 o                         
   2  -9   6          2.27         -4.15        10.32 o                         
   3  -9   6          1.60          0.37         9.86 o                         
   4  -9   6        100.50        101.46        11.98 o                         
   5  -9   6          0.78         16.50         9.12 o                         
   6  -9   6          0.43         -2.76        12.72 o                         
  -5  -8   6          0.05         52.53        18.25 o                         
  -4  -8   6          1.54         22.85        15.48 o                         
  -3  -8   6          2.62         -1.66         7.33 o                         
  -2  -8   6          0.33          2.18         7.59 o                         
  -1  -8   6          0.50         -3.53         9.58 o                         
   0  -8   6         35.03         25.80         8.85 o                         
   1  -8   6         15.24          9.49         8.85 o                         
   2  -8   6         26.16         25.99        10.41 o                         
   3  -8   6          3.22         -3.59         9.22 o                         
   4  -8   6        150.86        154.17        12.16 o                         
   5  -8   6          2.21         -1.66         9.68 o                         
   6  -8   6          1.83         -3.69        12.53 o                         
   7  -8   6         10.02         19.44        12.53 o                         
  -6  -7   6          3.98        -11.70        16.77 o                         
  -5  -7   6          1.37         13.09        17.23 o                         
  -4  -7   6          0.09         -8.48        16.86 o                         
  -3  -7   6         12.05          7.08         8.25 o                         
  -2  -7   6          6.47          4.67         6.63 o                         
  -1  -7   6         17.29         17.57         6.50 o                         
   0  -7   6        126.61        128.00        10.97 o                         
   1  -7   6          1.92         -5.34         8.66 o                         
   2  -7   6          0.29         -0.74         8.57 o                         
   3  -7   6        121.33        113.35        10.87 o                         
   4  -7   6        100.39        115.28        11.24 o                         
   5  -7   6          0.01          5.99         7.92 o                         
   6  -7   6          5.82         13.82         9.68 o                         
   7  -7   6          0.04         21.38        11.61 o                         
  -6  -6   6          1.41        -10.78        16.03 o                         
  -5  -6   6          0.03        -16.13        16.13 o                         
  -4  -6   6          9.85         -4.79        15.48 o                         
  -3  -6   6         42.03         46.29         8.89 o                         
  -2  -6   6         44.28         46.77         7.44 o                         
  -1  -6   6         18.97         16.68         7.05 o                         
   0  -6   6         27.88         23.07         7.68 o                         
   1  -6   6         16.11         15.67         9.58 o                         
   2  -6   6          1.02         -4.42         8.75 o                         
   3  -6   6        313.73        331.01        14.38 o                         
   4  -6   6          3.70         -1.94         8.75 o                         
   5  -6   6          2.31         11.61         8.02 o                         
   6  -6   6          9.44          7.54         6.08 o                         
   7  -6   6          0.00         -2.44         6.44 o                         
   8  -6   6         12.06         13.07         7.66 o                         
  -7  -5   6          5.71         -3.87        17.60 o                         
  -6  -5   6          3.53         -0.18        15.11 o                         
  -5  -5   6          0.08          2.30        15.94 o                         
  -4  -5   6         47.52         24.79        16.03 o                         
  -3  -5   6          1.30          3.29         6.82 o                         
  -2  -5   6         43.84         37.95         6.68 o                         
  -1  -5   6         29.21         39.55         6.86 o                         
   0  -5   6         34.08         36.28         6.96 o                         
   1  -5   6          9.65         19.23         6.45 o                         
   2  -5   6          1.30          4.33         8.48 o                         
   3  -5   6        379.81        410.62        15.02 o                         
   4  -5   6          9.51         10.19         4.94 o                         
   5  -5   6         20.40         22.57         5.86 o                         
   6  -5   6          2.14          4.89         5.18 o                         
   7  -5   6        111.53        119.40         8.92 o                         
   8  -5   6          3.17          9.81         7.00 o                         
  -7  -4   6          6.46         11.06        18.34 o                         
  -6  -4   6          0.00         -1.01        17.05 o                         
  -5  -4   6          3.65         14.93        16.03 o                         
  -4  -4   6        135.27        144.31        17.88 o                         
  -3  -4   6        215.89        222.83        14.70 o                         
  -2  -4   6         64.83         64.34        18.34 o                         
  -1  -4   6        140.83        123.82        19.35 o                         
   0  -4   6         91.29         90.90         4.67 o                         
   1  -4   6          0.99          0.17         2.81 o                         
   2  -4   6        129.78        119.99         5.98 o                         
   3  -4   6         23.78         14.98         5.06 o                         
   4  -4   6         12.70         11.05         5.56 o                         
   5  -4   6          3.26          1.09         4.48 o                         
   6  -4   6          0.71         -2.92         5.97 o                         
   7  -4   6         21.11         16.53         6.71 o                         
   8  -4   6          3.55         10.78         9.12 o                         
   9  -4   6          0.14         -1.47        10.78 o                         
  -7  -3   6          0.41         -8.57        17.60 o                         
  -6  -3   6          1.33         25.71        16.59 o                         
  -5  -3   6         10.42        -11.15        16.13 o                         
  -4  -3   6         92.30        104.59        18.15 o                         
  -3  -3   6         23.41         23.99         5.02 o                         
  -2  -3   6          5.54          6.43        10.51 o                         
  -1  -3   6          1.23          4.35         5.89 o                         
   0  -3   6        197.18        197.69         5.35 o                         
   1  -3   6        141.17        148.34         3.95 o                         
   2  -3   6        131.88        129.66         4.00 o                         
   3  -3   6         35.48         34.82         5.47 o                         
   4  -3   6         10.17          8.86         5.85 o                         
   5  -3   6          1.80         -3.42         4.66 o                         
   6  -3   6        174.94        174.93        15.16 o                         
   7  -3   6         27.66         30.09         6.93 o                         
   8  -3   6         11.22         12.53         9.68 o                         
   9  -3   6          1.30         -7.46        12.26 o                         
  -7  -2   6          1.73         -4.15        15.85 o                         
  -6  -2   6          0.01         -2.03        15.76 o                         
  -5  -2   6         67.24         77.41        18.43 o                         
  -4  -2   6         13.81          2.03        10.07 o                         
  -3  -2   6         46.61         40.39         5.51 o                         
  -2  -2   6         83.77         79.10         6.93 o                         
  -1  -2   6         96.23         90.12         7.34 o                         
   0  -2   6        231.79        236.38         8.68 o                         
   1  -2   6        265.09        271.85        13.68 o                         
   2  -2   6          6.18          4.47         2.47 o                         
   3  -2   6         21.56         19.74         5.43 o                         
   4  -2   6         33.53         36.93         4.67 o                         
   5  -2   6         29.52         25.06         4.70 o                         
   6  -2   6          2.67          4.38         6.91 o                         
   7  -2   6          0.13          2.58         9.40 o                         
   8  -2   6          2.69          7.65        10.32 o                         
   9  -2   6          3.03         12.90         9.58 o                         
  -7  -1   6          0.47          3.43        13.59 o                         
  -6  -1   6         18.79         35.24        12.84 o                         
  -5  -1   6          3.91          0.11        11.53 o                         
  -4  -1   6          8.42         26.17        16.22 o                         
  -3  -1   6         13.42          6.20         5.44 o                         
  -2  -1   6         70.64         73.21         6.53 o                         
  -1  -1   6          2.01          5.38         4.48 o                         
   0  -1   6        569.19        565.34        21.09 o                         
   1  -1   6          4.07         10.87         7.56 o                         
   2  -1   6        152.85        161.40         6.04 o                         
   3  -1   6         23.27         21.81         3.95 o                         
   4  -1   6        655.95        643.05         7.06 o                         
   5  -1   6         14.91         14.14         4.69 o                         
   6  -1   6         31.04         28.38        11.15 o                         
   7  -1   6          9.65         19.90        11.70 o                         
   8  -1   6          4.11         -4.15        11.33 o                         
   9  -1   6          6.76          7.92        11.61 o                         
  -7   0   6          2.13         11.12        12.87 o                         
  -6   0   6         17.01         12.73        12.21 o                         
  -5   0   6         12.82        -12.22        15.76 o                         
  -4   0   6         31.42         53.36        15.39 o                         
  -3   0   6          6.37          2.63         5.67 o                         
  -2   0   6          8.28         13.43         5.01 o                         
  -1   0   6        140.32        131.93        13.52 o                         
   0   0   6          3.99          1.78         4.23 o                         
   1   0   6         49.25         38.70         8.02 o                         
   2   0   6         21.71         20.64         5.06 o                         
   3   0   6         25.88         24.57         3.53 o                         
   4   0   6         76.59         83.29         5.71 o                         
   5   0   6        126.28        125.74         5.43 o                         
   6   0   6         26.12         11.98        11.70 o                         
   7   0   6          8.46          0.28        11.80 o                         
   8   0   6          2.43          0.92        11.43 o                         
   9   0   6          0.52          7.92        10.78 o                         
  -7   1   6         26.16         27.09        13.02 o                         
  -6   1   6          0.36         20.28        18.25 o                         
  -4   1   6          0.32         -8.02        15.39 o                         
  -3   1   6          1.45          6.78         7.40 o                         
  -2   1   6          2.57         -1.06         5.08 o                         
  -1   1   6         49.73         61.37         5.73 o                         
   0   1   6         99.03        100.45         6.35 o                         
   1   1   6         81.14         78.67         6.19 o                         
   2   1   6          5.19          2.90         2.10 o                         
   3   1   6        374.09        389.24         6.20 o                         
   4   1   6         34.88         30.05         5.44 o                         
   5   1   6         31.42         21.13         4.94 o                         
   6   1   6         64.52         78.24        12.62 o                         
   7   1   6          0.90          3.59        10.87 o                         
   8   1   6         16.82         11.24        11.70 o                         
   9   1   6          0.37         -1.38        12.26 o                         
  -7   2   6          1.35          9.67        15.43 o                         
  -6   2   6          7.87          9.88        12.17 o                         
  -5   2   6          0.92         -8.57        15.67 o                         
  -4   2   6         23.90         27.74        16.03 o                         
  -3   2   6          1.05         -2.17         8.85 o                         
  -2   2   6         73.92         69.74         9.66 o                         
  -1   2   6         40.40         32.89         5.62 o                         
   0   2   6        171.87        168.92         5.87 o                         
   1   2   6        404.80        459.31        30.55 o                         
   2   2   6        166.65        164.81         8.62 o                         
   3   2   6        547.84        576.17        12.32 o                         
   4   2   6          6.41          4.32         5.55 o                         
   5   2   6          4.89          5.62         5.09 o                         
   6   2   6          0.33          6.16         7.19 o                         
   7   2   6         49.33         50.96        12.26 o                         
   8   2   6          0.12          0.55        11.43 o                         
   9   2   6          4.66        -11.33        11.33 o                         
  -7   3   6          3.34        -19.81        22.12 o                         
  -6   3   6          2.10         11.88        21.61 o                         
  -5   3   6         37.40         31.61        18.06 o                         
  -4   3   6          3.35         16.47        11.45 o                         
  -3   3   6        312.10        302.00        27.92 o                         
  -2   3   6         30.77         29.24         9.24 o                         
  -1   3   6        120.95        135.20        13.55 o                         
   0   3   6        258.38        284.68         6.20 o                         
   1   3   6          5.62          2.94         8.22 o                         
   2   3   6         19.97         23.59         9.68 o                         
   3   3   6        117.16        147.16        11.61 o                         
   4   3   6         39.27         33.73        10.04 o                         
   5   3   6          3.39         12.81         9.58 o                         
   6   3   6         20.19         23.43         7.88 o                         
   7   3   6          6.01         -2.33         8.34 o                         
   8   3   6          0.05          6.91        10.32 o                         
   9   3   6          1.02         12.72        11.43 o                         
  -7   4   6          3.96         17.05        24.70 o                         
  -6   4   6          0.80        -10.41        21.93 o                         
  -5   4   6         14.05          7.00        15.30 o                         
  -4   4   6         44.19         59.83        11.40 o                         
  -3   4   6        272.88        252.90        13.97 o                         
  -2   4   6          1.82          2.49        12.81 o                         
  -1   4   6          0.99          3.26         9.84 o                         
   0   4   6          0.15          1.59         6.66 o                         
   1   4   6          6.79          8.61         4.21 o                         
   2   4   6        137.38        146.74         4.91 o                         
   3   4   6         13.74         12.99        10.60 o                         
   4   4   6         18.07          8.20        10.78 o                         
   5   4   6          1.18         -5.53        10.69 o                         
   6   4   6         37.50         40.03         8.43 o                         
   7   4   6         11.12         37.22        15.30 o                         
   8   4   6          2.00         -8.21         8.21 o                         
   9   4   6          0.04         59.99        12.26 o                         
  -6   5   6          0.15        -16.26        16.26 o                         
  -5   5   6          0.70         10.14        13.44 o                         
  -4   5   6         73.79         93.62        15.83 o                         
  -3   5   6         30.69         32.18        10.23 o                         
  -2   5   6          2.55         -3.66        11.64 o                         
  -1   5   6         10.85         17.41         6.80 o                         
   0   5   6          4.48          5.73         7.06 o                         
   1   5   6         52.06         59.70         7.00 o                         
   2   5   6        170.85        214.80        13.45 o                         
   3   5   6         14.32          4.24         9.95 o                         
   4   5   6         21.80         21.01        11.98 o                         
   5   5   6         40.86         38.61        12.90 o                         
   6   5   6         26.48         23.22        10.14 o                         
   7   5   6          1.47          1.26         8.50 o                         
   8   5   6          9.61         17.97        14.28 o                         
   9   5   6          0.13         -5.16        12.90 o                         
  -6   6   6          0.31        -22.76        22.76 o                         
  -5   6   6          5.22          4.59        26.12 o                         
  -4   6   6         25.86         19.49        10.31 o                         
  -3   6   6         87.20         80.84        14.97 o                         
  -2   6   6         11.69         -4.30        13.56 o                         
  -1   6   6          1.62          8.77         7.78 o                         
   0   6   6        221.05        212.10        14.05 o                         
   1   6   6          1.86         -1.29        11.06 o                         
   2   6   6         37.99         49.02        12.62 o                         
   3   6   6          3.65         22.02        13.09 o                         
   4   6   6        299.11        287.70        18.25 o                         
   5   6   6          3.88         12.81        14.10 o                         
   6   6   6          7.03          4.79        13.55 o                         
   7   6   6         11.54          2.71         8.56 o                         
   8   6   6          0.13          2.75         9.21 o                         
  -5   7   6          5.04        180.01       108.05 o                         
  -4   7   6          0.46         -8.20        14.66 o                         
  -3   7   6         37.53         34.45        15.40 o                         
  -2   7   6          1.03         21.55        12.77 o                         
  -1   7   6         30.20         35.22        10.69 o                         
   0   7   6         57.57         73.35        11.75 o                         
   1   7   6         30.88         29.12        12.07 o                         
   2   7   6         74.26         89.75        14.01 o                         
   3   7   6        131.97        146.98        15.67 o                         
   4   7   6        160.63        167.44        17.14 o                         
   5   7   6          6.59          9.49        14.19 o                         
   6   7   6          0.22          1.75        15.67 o                         
   7   7   6          0.96          4.20        12.30 o                         
   8   7   6          0.12        -16.31        16.31 o                         
  -5   8   6          1.75        -17.62        17.62 o                         
  -4   8   6         15.85         20.84        17.79 o                         
  -3   8   6          0.14        -15.38        15.38 o                         
  -2   8   6          6.93         16.22        19.81 o                         
  -1   8   6         24.86         24.34         9.97 o                         
   0   8   6         13.63         20.45         9.97 o                         
   1   8   6          1.62         -1.20        12.81 o                         
   2   8   6         28.32         36.77        13.91 o                         
   3   8   6         68.67         48.56        14.84 o                         
   4   8   6          0.87        -13.82        14.28 o                         
   5   8   6         12.57         17.14        16.31 o                         
   6   8   6          1.08         13.27        16.50 o                         
   7   8   6          1.32        -14.74        14.74 o                         
  -4   9   6          0.35         -2.49        22.67 o                         
  -3   9   6          6.57          8.75        17.88 o                         
  -2   9   6          3.49          7.46        18.80 o                         
  -1   9   6         87.05         78.82        30.09 o                         
   0   9   6         23.87          7.25         9.31 o                         
   1   9   6         19.32         17.14        13.91 o                         
   2   9   6          2.65          7.65        13.27 o                         
   3   9   6         38.38        101.27        15.39 o                         
   4   9   6          3.09         -3.96        14.84 o                         
   5   9   6          0.38          5.44        14.93 o                         
   6   9   6          1.25         18.98        16.22 o                         
   7   9   6          0.12        -10.32        16.86 o                         
  -3  10   6          0.00         59.25        22.67 o                         
  -2  10   6          6.84         68.10        21.38 o                         
  -1  10   6         16.03         12.52        18.15 o                         
   0  10   6          1.75         13.39        16.73 o                         
   1  10   6          7.46         10.17        13.22 o                         
   2  10   6          3.80          5.44        14.38 o                         
   3  10   6         12.67         27.28        16.40 o                         
   4  10   6          0.48          4.61        14.47 o                         
   5  10   6          0.82         22.67        16.22 o                         
  -2  11   6          6.72         78.14        22.58 o                         
  -1  11   6         11.01        -21.75        21.75 o                         
   0  11   6          5.25         -7.08        14.24 o                         
   1  11   6          0.75          6.30        10.85 o                         
   2  11   6          3.13        -11.15        15.85 o                         
   3  11   6          0.51         50.50        14.93 o                         
   4  11   6          2.91         12.72        16.03 o                         
   1  12   6          1.05         42.30        12.58 o                         
  -1 -11   7          4.15          0.46         9.95 o                         
   0 -11   7          9.18          8.94        12.07 o                         
   1 -11   7         14.51          5.99         9.77 o                         
   2 -11   7          0.46         -4.52        10.69 o                         
  -3 -10   7          1.53         13.09         9.95 o                         
  -2 -10   7          0.07         -6.82         9.31 o                         
  -1 -10   7          0.70         -8.29         8.75 o                         
   0 -10   7          0.02          0.00        10.32 o                         
   1 -10   7          4.55          9.86         9.95 o                         
   2 -10   7          0.00          7.00        10.78 o                         
   3 -10   7          6.14          0.28        10.14 o                         
   4 -10   7          1.45         -5.16        10.78 o                         
  -4  -9   7          2.56         -2.12        17.51 o                         
  -3  -9   7          0.05         -7.20         7.20 o                         
  -2  -9   7          4.83          5.53         7.74 o                         
  -1  -9   7          6.94          5.16        10.14 o                         
   0  -9   7         57.51         54.83        10.97 o                         
   1  -9   7         21.45         21.01        10.87 o                         
   2  -9   7          0.77          1.38         9.77 o                         
   3  -9   7          5.86          7.74        10.14 o                         
   4  -9   7          0.75         -9.86         9.86 o                         
   5  -9   7          1.12         19.54        11.15 o                         
  -5  -8   7          0.11          7.37        16.68 o                         
  -4  -8   7          4.91         32.53        16.50 o                         
  -3  -8   7          3.54         11.91         6.98 o                         
  -2  -8   7          0.19         -4.54         6.84 o                         
  -1  -8   7          3.38          9.95         6.91 o                         
   0  -8   7         96.12         95.65        10.32 o                         
   1  -8   7          0.86          3.59         9.40 o                         
   2  -8   7          7.83          2.86         9.86 o                         
   3  -8   7          3.36         -5.62         9.58 o                         
   4  -8   7          0.80         -2.86        10.14 o                         
   5  -8   7          6.35          3.50         9.31 o                         
   6  -8   7          1.15         13.91        11.61 o                         
  -5  -7   7          0.08         14.10        17.69 o                         
  -4  -7   7          0.71         -1.29        14.56 o                         
  -3  -7   7          3.12          2.70         6.96 o                         
  -2  -7   7          0.65         -6.62         6.62 o                         
  -1  -7   7         63.62         50.17         7.45 o                         
   0  -7   7         71.32        101.00        10.04 o                         
   1  -7   7          1.39          7.56         9.22 o                         
   2  -7   7          4.93          8.85         9.31 o                         
   3  -7   7         26.70         33.64        10.04 o                         
   4  -7   7          0.84          8.11         9.03 o                         
   5  -7   7          0.38         -3.41         9.40 o                         
   6  -7   7          0.64          8.20        11.33 o                         
   7  -7   7         13.57         -1.75        11.61 o                         
  -6  -6   7          1.38          6.27        16.22 o                         
  -5  -6   7          0.81         34.56        15.48 o                         
  -4  -6   7          6.80          0.65        15.57 o                         
  -3  -6   7         23.14         15.17         6.50 o                         
  -2  -6   7          3.83         -2.94         7.73 o                         
  -1  -6   7         67.34         72.37         8.56 o                         
   0  -6   7          1.23          1.74         7.15 o                         
   1  -6   7         25.41         34.28         9.95 o                         
   2  -6   7          8.24          9.95         9.58 o                         
   3  -6   7         60.34         68.47        11.52 o                         
   4  -6   7         33.19         38.06        10.41 o                         
   5  -6   7         20.39         22.76         8.66 o                         
   6  -6   7          1.67          0.55        10.32 o                         
   7  -6   7          2.56         -9.95         9.95 o                         
   8  -6   7          0.03        -12.07        12.07 o                         
  -6  -5   7          1.69         -4.98        19.44 o                         
  -5  -5   7          2.27         10.87        17.42 o                         
  -4  -5   7          3.31          3.50        15.85 o                         
  -3  -5   7        101.02        101.22         8.19 o                         
  -2  -5   7         34.57         29.62         7.10 o                         
  -1  -5   7         25.61         36.16         7.35 o                         
   0  -5   7        101.34         99.55         8.11 o                         
   1  -5   7          7.99          9.40         6.38 o                         
   2  -5   7          1.08          9.86         8.39 o                         
   3  -5   7         65.81         64.41         9.77 o                         
   4  -5   7        101.46         98.32        10.78 o                         
   5  -5   7          1.88          3.47         6.93 o                         
   6  -5   7         62.11         59.59         7.26 o                         
   7  -5   7         81.77         77.93         7.48 o                         
   8  -5   7          3.62         13.79         7.05 o                         
  -6  -4   7          9.91          1.75        17.42 o                         
  -5  -4   7          1.73         -5.07        18.06 o                         
  -4  -4   7          2.88         18.43        15.20 o                         
  -3  -4   7         43.71         41.66         6.82 o                         
  -2  -4   7         20.79         12.20         6.28 o                         
  -1  -4   7         13.53         12.13         6.60 o                         
   0  -4   7          0.18          4.36         6.58 o                         
   1  -4   7          3.05         -5.31        10.41 o                         
   2  -4   7         71.80         64.88         3.80 o                         
   3  -4   7         15.66         12.74         5.16 o                         
   4  -4   7         82.25         89.33         6.67 o                         
   5  -4   7          9.11          8.96         4.97 o                         
   6  -4   7          2.74         -0.17         5.39 o                         
   7  -4   7          4.23         -1.04         6.78 o                         
   8  -4   7          6.73          7.28         9.03 o                         
  -7  -3   7          2.34         24.24        19.72 o                         
  -6  -3   7          8.65         15.57        15.57 o                         
  -5  -3   7          0.43         -2.76        16.31 o                         
  -4  -3   7        112.87        123.57        18.89 o                         
  -3  -3   7         33.23         25.75         6.04 o                         
  -2  -3   7          1.71          3.85         5.54 o                         
  -1  -3   7          0.37          1.93         5.71 o                         
   0  -3   7          0.44         -2.28         6.30 o                         
   1  -3   7         22.12         12.93         4.35 o                         
   2  -3   7         51.79         46.88         3.17 o                         
   3  -3   7        113.22        113.74         7.88 o                         
   4  -3   7         12.80         11.58         5.96 o                         
   5  -3   7         12.26         15.33         4.66 o                         
   6  -3   7          0.00          2.09         6.66 o                         
   7  -3   7         20.17          9.40         5.52 o                         
   8  -3   7          0.09         -6.54         9.12 o                         
   9  -3   7          5.21          5.53        10.87 o                         
  -7  -2   7         12.69          5.62        17.42 o                         
  -6  -2   7          3.35        -14.01        14.47 o                         
  -5  -2   7          0.42         -4.98        16.50 o                         
  -4  -2   7        115.04        163.66        19.54 o                         
  -3  -2   7          1.64          2.06         5.82 o                         
  -2  -2   7          1.39          4.38         5.57 o                         
  -1  -2   7         53.80         48.53         7.20 o                         
   0  -2   7         55.81         57.78         7.34 o                         
   1  -2   7         33.66         35.23         7.00 o                         
   2  -2   7          0.96          0.62         2.78 o                         
   3  -2   7        108.56        119.19         6.86 o                         
   4  -2   7         18.68         19.89         4.66 o                         
   5  -2   7         15.78          6.39         9.25 o                         
   6  -2   7          2.24          0.69         6.73 o                         
   7  -2   7         75.68         69.48        12.35 o                         
   8  -2   7          1.10         17.23         6.87 o                         
   9  -2   7          6.61          9.40        11.15 o                         
  -7  -1   7          1.16         29.12        18.15 o                         
  -6  -1   7          3.60          7.46        16.59 o                         
  -5  -1   7          0.29          1.30        12.25 o                         
  -4  -1   7         60.04         55.11        17.42 o                         
  -3  -1   7          6.14          6.68         8.66 o                         
  -2  -1   7         11.44         11.18         5.73 o                         
  -1  -1   7          1.13          0.36         6.15 o                         
   0  -1   7         57.24         63.38         7.38 o                         
   1  -1   7        277.73        280.92        18.94 o                         
   2  -1   7          0.08         -1.38         7.74 o                         
   3  -1   7         15.19         14.22         5.88 o                         
   4  -1   7         12.26         10.49         3.65 o                         
   5  -1   7         19.87         19.99         4.56 o                         
   6  -1   7         11.42         16.68        11.52 o                         
   7  -1   7         14.00         13.55        11.98 o                         
   8  -1   7          1.58         -5.99        11.33 o                         
   9  -1   7          0.87         -7.60         7.60 o                         
  -7   0   7          4.49        -14.15        14.15 o                         
  -6   0   7          2.15         -0.20        12.67 o                         
  -5   0   7         72.86         81.83        18.52 o                         
  -4   0   7         48.99         33.91        18.25 o                         
  -3   0   7         13.86          9.12         6.25 o                         
  -2   0   7         16.62         17.79         6.81 o                         
  -1   0   7         79.38         64.02         5.85 o                         
   0   0   7        354.93        340.43        10.80 o                         
   1   0   7         79.92         78.24        10.04 o                         
   2   0   7          0.86         -3.50         8.57 o                         
   3   0   7         36.58         33.35         4.58 o                         
   4   0   7          6.10          3.09         3.53 o                         
   5   0   7         11.83         18.24         8.43 o                         
   6   0   7          7.49         12.16        10.60 o                         
   7   0   7          1.38          4.61        10.69 o                         
   8   0   7          0.55          8.02        12.35 o                         
   9   0   7          2.18          2.03        12.44 o                         
  -7   1   7          6.34         13.78        14.65 o                         
  -6   1   7          0.29         24.16        15.76 o                         
  -5   1   7          6.14        -18.15        18.15 o                         
  -4   1   7          3.43          8.94        16.68 o                         
  -3   1   7         65.53         60.44         6.46 o                         
  -2   1   7         29.60         30.69         5.64 o                         
  -1   1   7        131.91        135.62         6.81 o                         
   0   1   7        173.56        172.20         7.52 o                         
   1   1   7        186.48        194.35        11.43 o                         
   2   1   7         36.56         33.85         6.14 o                         
   3   1   7         15.85         16.49         5.42 o                         
   4   1   7         23.82         30.26         6.22 o                         
   5   1   7          0.58          2.34         4.82 o                         
   6   1   7         78.79         93.63        11.61 o                         
   7   1   7         13.69         -7.83        11.52 o                         
   8   1   7          9.18         -8.29        11.98 o                         
   9   1   7          0.29          0.74        11.24 o                         
  -7   2   7          0.63         -2.95        24.88 o                         
  -6   2   7          1.42         -0.21        13.46 o                         
  -5   2   7          3.11         -9.77        16.68 o                         
  -4   2   7         18.79         19.90        16.77 o                         
  -3   2   7          9.29          4.67         6.22 o                         
  -2   2   7         84.43         82.87         6.63 o                         
  -1   2   7        201.18        210.20        13.45 o                         
   0   2   7          2.18          3.93         5.93 o                         
   1   2   7          8.77         11.12         5.94 o                         
   2   2   7        176.26        173.76         9.72 o                         
   3   2   7          7.47         -1.93         5.99 o                         
   4   2   7         12.24         12.68         7.00 o                         
   5   2   7          1.71          1.57         5.96 o                         
   6   2   7          2.11          4.95         6.37 o                         
   7   2   7         44.95         21.38        11.06 o                         
   8   2   7         12.15         -2.40        12.26 o                         
   9   2   7          7.96         -5.53        13.64 o                         
  -6   3   7          4.66         17.17        21.33 o                         
  -5   3   7          2.65         -0.46        18.52 o                         
  -4   3   7          6.94         12.89        11.87 o                         
  -3   3   7         79.61         74.95        11.86 o                         
  -2   3   7         11.82          7.69        10.40 o                         
  -1   3   7          0.70          6.08        11.06 o                         
   0   3   7        129.95        149.02         6.45 o                         
   1   3   7         15.06         18.46         8.52 o                         
   2   3   7         43.11         44.33         8.96 o                         
   3   3   7          2.71         -4.78        16.13 o                         
   4   3   7         47.44         41.93        10.60 o                         
   5   3   7          2.57         -2.52         6.45 o                         
   6   3   7          1.43          9.03        12.26 o                         
   7   3   7          0.00          8.78         7.74 o                         
   8   3   7          3.98         10.41        12.26 o                         
   9   3   7          2.03         17.79        12.53 o                         
  -6   4   7          1.12         24.05        13.59 o                         
  -5   4   7          0.84         22.21        15.30 o                         
  -4   4   7          4.94          4.61        17.79 o                         
  -3   4   7        301.03        300.88        21.56 o                         
  -2   4   7          4.35         -3.59        14.65 o                         
  -1   4   7         34.01         29.97        10.50 o                         
   0   4   7          6.92          3.72         7.85 o                         
   1   4   7         50.41         59.69         9.99 o                         
   2   4   7          1.50          6.36         8.79 o                         
   3   4   7         15.08         27.74        11.24 o                         
   4   4   7        238.42        223.93        15.30 o                         
   5   4   7         59.87         57.23        12.26 o                         
   6   4   7          2.03          0.46        11.80 o                         
   7   4   7        101.33         93.85        12.03 o                         
   8   4   7          2.57         58.06        13.82 o                         
   9   4   7          0.72         31.15        12.35 o                         
  -6   5   7          3.42         10.87        29.30 o                         
  -5   5   7          6.98         16.14        11.61 o                         
  -4   5   7         11.28         31.13        11.05 o                         
  -3   5   7         15.87         16.06        10.06 o                         
  -2   5   7          0.25          5.99        12.44 o                         
  -1   5   7          1.36         -4.76        10.83 o                         
   0   5   7         13.53         11.84         7.45 o                         
   1   5   7          1.19          5.60         9.54 o                         
   2   5   7          4.50          4.76         9.52 o                         
   3   5   7         45.46         38.80        12.44 o                         
   4   5   7         25.31          9.95        11.98 o                         
   5   5   7          1.18          6.45        12.72 o                         
   6   5   7          1.52          6.82        13.55 o                         
   7   5   7        103.85         80.93         9.83 o                         
   8   5   7          0.18         -1.62         8.67 o                         
  -5   6   7          1.08         -6.19        35.89 o                         
  -4   6   7         62.47         59.34        11.16 o                         
  -3   6   7          7.22          6.23        10.57 o                         
  -2   6   7         11.38         24.95        13.83 o                         
  -1   6   7          7.01         -5.45        12.42 o                         
   0   6   7         22.26         16.08         7.98 o                         
   1   6   7          0.09         -6.23        10.38 o                         
   2   6   7          0.00         10.97        11.43 o                         
   3   6   7         45.71         59.25        13.73 o                         
   4   6   7        217.69        229.27        17.51 o                         
   5   6   7          0.23          6.17        13.64 o                         
   6   6   7         82.14         64.23        15.39 o                         
   7   6   7         17.08         14.81         8.65 o                         
   8   6   7          0.58         18.71         9.32 o                         
  -5   7   7          7.39         30.42        17.33 o                         
  -4   7   7          3.81          0.98        15.30 o                         
  -3   7   7          1.53         -6.93        14.46 o                         
  -2   7   7          4.64          0.27        14.03 o                         
  -1   7   7          8.21          9.48         8.94 o                         
   0   7   7          2.72         -1.74         8.37 o                         
   1   7   7         17.71         15.48        13.64 o                         
   2   7   7          8.50         18.15        13.64 o                         
   3   7   7         36.40         32.81        15.02 o                         
   4   7   7         35.43         39.35        15.20 o                         
   5   7   7          0.01        -13.64        13.73 o                         
   6   7   7         51.90         41.01        15.76 o                         
   7   7   7          9.97         19.63        14.38 o                         
   8   7   7          0.12         18.81        21.79 o                         
  -4   8   7          0.62         51.06        21.66 o                         
  -3   8   7          1.28         25.76        17.18 o                         
  -2   8   7          0.20         15.23        15.83 o                         
  -1   8   7         45.52         56.35        31.24 o                         
   0   8   7         17.70         31.54        26.36 o                         
   1   8   7          1.51         -6.45        12.81 o                         
   2   8   7          0.00          5.34        14.19 o                         
   3   8   7         53.21         54.09        16.31 o                         
   4   8   7          0.09         23.41        14.65 o                         
   5   8   7         25.37         37.04        17.42 o                         
   6   8   7         52.48         46.35        17.69 o                         
   7   8   7          1.81        -17.23        17.23 o                         
  -3   9   7          5.07        -24.33        24.33 o                         
  -2   9   7          2.05         35.11        19.35 o                         
  -1   9   7          8.12         -2.35         9.88 o                         
   0   9   7         16.27         12.36        10.29 o                         
   1   9   7         15.59         44.32        13.22 o                         
   2   9   7          0.00         -9.77        15.20 o                         
   3   9   7          5.25         18.15        14.38 o                         
   4   9   7          1.14        -14.56        14.56 o                         
   5   9   7          8.85         32.53        17.23 o                         
   6   9   7         15.92         24.88        16.22 o                         
  -2  10   7          1.01        -19.08        20.83 o                         
  -1  10   7         16.49         11.95        11.36 o                         
   0  10   7          0.18         -8.57        10.77 o                         
   1  10   7          0.03          6.97        12.86 o                         
   2  10   7          0.20         -3.59        14.47 o                         
   3  10   7          0.43        -16.31        16.31 o                         
   4  10   7          0.05         -3.59        16.40 o                         
   5  10   7          6.18          1.11        17.14 o                         
  -1  11   7          1.00        -21.75        21.75 o                         
   0  11   7          5.37         -8.12        22.39 o                         
   1  11   7          0.20         26.71        26.45 o                         
   2  11   7          0.04        -15.11        15.11 o                         
   3  11   7          3.29         35.75        16.22 o                         
  -1 -10   8          0.50          5.07        10.87 o                         
   0 -10   8         17.39         25.62        11.06 o                         
   1 -10   8          0.03         -2.67        10.87 o                         
   2 -10   8          0.15          3.78        10.69 o                         
   3 -10   8          6.04         20.00        10.51 o                         
  -3  -9   8          2.93         11.06        15.48 o                         
  -2  -9   8          0.56         14.74         8.94 o                         
  -1  -9   8          7.28          5.07         7.92 o                         
   0  -9   8          1.70         -5.81         9.12 o                         
   1  -9   8          0.01          0.65         9.86 o                         
   2  -9   8          0.28         -0.37        10.60 o                         
   3  -9   8          0.29         -3.96        10.14 o                         
   4  -9   8          3.20         18.52        10.97 o                         
   5  -9   8          1.24         -2.58        10.69 o                         
  -4  -8   8          3.21         -1.01        16.40 o                         
  -3  -8   8          1.00         -1.29        13.45 o                         
  -2  -8   8          2.77          3.34         6.92 o                         
  -1  -8   8          5.84         -8.39         8.39 o                         
   1  -8   8         21.77         18.61         9.31 o                         
   2  -8   8          0.00          8.75         9.40 o                         
   3  -8   8          0.01          4.42         9.03 o                         
   4  -8   8          9.99         -1.57         9.40 o                         
   5  -8   8          0.93         13.09         8.48 o                         
   6  -8   8          9.23         23.50        12.07 o                         
  -4  -7   8          4.68         14.01        14.84 o                         
  -3  -7   8          4.05          7.22         6.72 o                         
  -2  -7   8          3.93          6.94         9.86 o                         
  -1  -7   8          0.01          4.25         8.85 o                         
   0  -7   8         16.48         13.45         9.12 o                         
   1  -7   8          2.05          0.37        12.81 o                         
   2  -7   8          5.09         12.81        10.32 o                         
   3  -7   8         12.82         14.74         9.49 o                         
   4  -7   8        108.20         99.43        12.53 o                         
   5  -7   8          0.97         -7.56         7.56 o                         
   6  -7   8          0.39          6.63        11.98 o                         
   7  -7   8         29.51         34.28        11.98 o                         
  -5  -6   8          2.22        -10.51        15.30 o                         
  -4  -6   8          3.66         24.24        16.96 o                         
  -3  -6   8         12.02         21.76        13.78 o                         
  -2  -6   8          1.49          0.80         6.69 o                         
  -1  -6   8         13.99         13.41         7.48 o                         
   0  -6   8         12.19          8.20         8.94 o                         
   1  -6   8          7.04          0.55         9.58 o                         
   2  -6   8          0.71          3.87         8.94 o                         
   3  -6   8          1.68         -1.20        10.32 o                         
   4  -6   8         80.68         82.84        12.53 o                         
   5  -6   8          5.25          6.82         8.11 o                         
   6  -6   8         16.83         21.38        10.14 o                         
   7  -6   8          1.41         -1.38        12.72 o                         
  -5  -5   8          3.83         -6.27        17.51 o                         
  -4  -5   8          5.32         12.53        15.94 o                         
  -3  -5   8         11.36          9.90         5.99 o                         
  -2  -5   8          0.56          6.58         7.31 o                         
  -1  -5   8          5.31         11.32         7.21 o                         
   0  -5   8         21.46         29.21         7.36 o                         
   1  -5   8          3.88         -1.66         9.31 o                         
   2  -5   8          3.99          2.95         7.74 o                         
   3  -5   8        143.15        149.10        11.80 o                         
   4  -5   8         70.88        100.57        13.13 o                         
   5  -5   8          4.25          2.30         9.77 o                         
   6  -5   8          2.65          3.69        10.14 o                         
   7  -5   8          1.39         -0.18         9.49 o                         
   8  -5   8          0.34         14.38         7.41 o                         
  -6  -4   8          4.41          1.75        17.69 o                         
  -5  -4   8          0.19         -4.70        16.96 o                         
  -4  -4   8          0.19          8.11        16.13 o                         
  -3  -4   8         44.45         46.62         7.28 o                         
  -2  -4   8         64.93         59.29        11.47 o                         
  -1  -4   8          0.91         -1.44         6.21 o                         
   0  -4   8         19.31         23.25        14.65 o                         
   1  -4   8         47.29         58.22         7.69 o                         
   2  -4   8          4.06          6.08         8.02 o                         
   3  -4   8        310.16        290.25         8.22 o                         
   4  -4   8        114.64        106.13        12.35 o                         
   5  -4   8          4.39         -2.64         5.01 o                         
   6  -4   8          0.43          5.16         6.67 o                         
   7  -4   8         15.38          3.93         6.49 o                         
   8  -4   8          0.80          2.00         7.16 o                         
  -6  -3   8          5.22         -7.10        16.77 o                         
  -5  -3   8          2.85         -5.25        15.94 o                         
  -4  -3   8         17.00         -5.25        15.48 o                         
  -3  -3   8          2.48         -1.35         5.83 o                         
  -2  -3   8         13.65          9.34        11.01 o                         
  -1  -3   8          0.86          4.96         6.55 o                         
   0  -3   8         34.76         27.31         6.73 o                         
   1  -3   8         14.94         19.51         3.35 o                         
   2  -3   8          0.18         -0.89         4.57 o                         
   3  -3   8        138.84        125.66         7.15 o                         
   4  -3   8         28.97         39.73         6.42 o                         
   5  -3   8          5.25          3.45         4.37 o                         
   6  -3   8          9.64         14.04         6.72 o                         
   7  -3   8         14.08         26.77         7.56 o                         
   8  -3   8          1.31          7.46         9.68 o                         
  -6  -2   8          2.24         -5.16        18.80 o                         
  -5  -2   8          0.94        -15.39        15.39 o                         
  -4  -2   8         93.15        110.21        19.35 o                         
  -3  -2   8         15.28         18.85         6.68 o                         
  -2  -2   8         15.36          4.63         6.34 o                         
  -1  -2   8         10.05          4.54         7.42 o                         
   0  -2   8         23.82         22.43         7.16 o                         
   1  -2   8         12.97         17.81         7.46 o                         
   2  -2   8         92.84         97.03         7.43 o                         
   3  -2   8        392.68        402.88         9.69 o                         
   4  -2   8          0.48         -0.48         5.68 o                         
   5  -2   8         97.33        103.61         5.91 o                         
   6  -2   8          0.00          2.66         6.16 o                         
   7  -2   8          0.12        -12.81        14.28 o                         
   8  -2   8          0.95        -10.87        10.87 o                         
   9  -2   8          1.79         -1.20        10.60 o                         
  -6  -1   8          1.46         19.26        17.14 o                         
  -5  -1   8         12.40         10.78        16.86 o                         
  -4  -1   8         32.50         41.38        17.05 o                         
  -3  -1   8          6.06          3.42         5.66 o                         
  -2  -1   8         39.71         43.23         6.86 o                         
  -1  -1   8         16.23          8.93         6.75 o                         
   0  -1   8         36.38         33.94         7.37 o                         
   1  -1   8         50.60         55.92         7.42 o                         
   2  -1   8        166.43        171.95        10.87 o                         
   3  -1   8          4.15          4.56         5.99 o                         
   4  -1   8          0.20         -3.72         4.36 o                         
   5  -1   8         16.45         16.83         7.83 o                         
   6  -1   8         64.16         60.08         8.29 o                         
   7  -1   8          0.49         -6.17        10.87 o                         
   8  -1   8         21.23        -11.43        11.43 o                         
   9  -1   8          0.90         -7.10        12.72 o                         
  -6   0   8          3.34         -1.42        20.96 o                         
  -5   0   8          7.38         83.58        18.15 o                         
  -4   0   8          0.53          8.20        18.06 o                         
  -3   0   8          5.44         -6.51         6.51 o                         
  -2   0   8         30.15         30.25         7.59 o                         
  -1   0   8          7.43          5.07         7.65 o                         
   0   0   8        263.05        274.56        16.26 o                         
   1   0   8         17.94         14.19         8.94 o                         
   2   0   8          5.87          1.57         8.57 o                         
   3   0   8          0.61          1.14         5.34 o                         
   4   0   8          2.54         -0.58         7.62 o                         
   5   0   8         13.39         10.30         4.73 o                         
   6   0   8         15.60         34.10        12.53 o                         
   7   0   8         50.83         36.58        11.15 o                         
   8   0   8          8.51         -5.25        12.07 o                         
   9   0   8          6.36          8.66        11.43 o                         
  -6   1   8          1.30        -13.57        13.57 o                         
  -5   1   8         50.97         58.33        18.25 o                         
  -4   1   8          2.93          4.98        17.42 o                         
  -3   1   8        215.80        206.83         9.92 o                         
  -2   1   8          2.76          2.31         7.46 o                         
  -1   1   8          5.13          8.18         7.50 o                         
   0   1   8         10.05          4.52         8.94 o                         
   1   1   8         83.69         90.58        10.23 o                         
   2   1   8          0.00          4.40         6.06 o                         
   3   1   8         20.17         15.85         5.68 o                         
   4   1   8          5.03          4.33         5.69 o                         
   5   1   8          4.33         -4.69         4.69 o                         
   6   1   8         16.21         15.94        11.52 o                         
   7   1   8         11.58         20.46        11.61 o                         
   8   1   8          0.16         12.16        12.35 o                         
   9   1   8          1.03          8.85        12.44 o                         
  -6   2   8          1.62         -5.07        22.85 o                         
  -5   2   8          0.02          4.88        18.61 o                         
  -4   2   8         13.79         31.33        18.34 o                         
  -3   2   8        115.55        109.43         7.75 o                         
  -2   2   8          9.51          4.39         5.83 o                         
  -1   2   8          5.75         12.14         6.27 o                         
   0   2   8         45.99         43.21         4.52 o                         
   1   2   8         13.58         14.93         9.03 o                         
   2   2   8         20.24         18.49         5.90 o                         
   3   2   8          3.38          4.71         5.86 o                         
   4   2   8         45.79         39.91         6.74 o                         
   5   2   8         16.59          9.08         6.66 o                         
   6   2   8          4.49          9.96        13.13 o                         
   7   2   8          8.80         13.55        13.45 o                         
   8   2   8          0.01          8.85        12.16 o                         
   9   2   8          0.47         -4.15        12.07 o                         
  -6   3   8          2.10        -20.50        20.50 o                         
  -5   3   8          7.53        -20.64        20.64 o                         
  -4   3   8         71.01         78.86        13.47 o                         
  -3   3   8         11.66          7.26         6.60 o                         
  -2   3   8          0.08          2.61        10.64 o                         
  -1   3   8         15.67         27.55        11.80 o                         
   0   3   8          9.03         10.41        11.52 o                         
   1   3   8         32.22         34.52         9.44 o                         
   2   3   8          2.41          2.08         8.00 o                         
   3   3   8         44.16         54.58         9.30 o                         
   4   3   8        133.73        124.86        12.99 o                         
   5   3   8          6.33          6.02        10.09 o                         
   6   3   8          1.67         -0.46         7.41 o                         
   7   3   8         16.52         36.86        12.53 o                         
   8   3   8          0.42          0.09        11.89 o                         
   9   3   8          0.39          9.68        12.99 o                         
  -6   4   8          1.29        -15.02        20.55 o                         
  -5   4   8          1.72         15.67        18.06 o                         
  -4   4   8         17.57         13.36        11.53 o                         
  -3   4   8         73.61         48.48        12.93 o                         
  -2   4   8         13.05         24.81        15.11 o                         
  -1   4   8         20.16         44.58        17.05 o                         
   0   4   8          5.43         11.89        10.32 o                         
   1   4   8          5.15          1.69         9.34 o                         
   2   4   8         18.23          9.43         9.08 o                         
   3   4   8         23.66         21.47         9.80 o                         
   4   4   8        185.14        204.11        15.30 o                         
   5   4   8          3.58          7.74        11.24 o                         
   6   4   8          2.76         -3.32        11.61 o                         
   7   4   8          1.96          7.07         9.17 o                         
   8   4   8          1.20         10.60        11.70 o                         
  -5   5   8          0.07        -14.31        16.59 o                         
  -4   5   8         16.07         29.78        12.27 o                         
  -3   5   8          1.21        -10.20        10.72 o                         
  -2   5   8          0.03         -1.35        12.64 o                         
  -1   5   8          2.10          0.59        13.87 o                         
   0   5   8          5.09         12.98         8.18 o                         
   1   5   8          4.97         14.55         9.76 o                         
   2   5   8        147.79        138.05        10.85 o                         
   3   5   8        288.54        316.63        17.97 o                         
   4   5   8         12.63         39.53        12.81 o                         
   6   5   8          6.33         14.65        11.98 o                         
   7   5   8          1.66         20.47         8.98 o                         
   8   5   8          0.01          4.38         9.26 o                         
  -5   6   8          0.05         45.43        17.60 o                         
  -4   6   8          2.19          6.76        12.00 o                         
  -3   6   8          0.02        -11.23        11.23 o                         
  -2   6   8          3.90         26.52        15.90 o                         
  -1   6   8          7.05         12.09        12.73 o                         
   0   6   8          2.09          4.68         8.31 o                         
   1   6   8         18.32         21.80        23.27 o                         
   2   6   8          1.10          5.16        13.09 o                         
   3   6   8         35.17         28.66        13.82 o                         
   4   6   8          5.12         -2.76        13.27 o                         
   5   6   8          0.15         23.77        13.64 o                         
   6   6   8         21.08         21.01        14.01 o                         
   7   6   8          0.03         -4.85         9.09 o                         
   8   6   8          0.08          3.84        17.14 o                         
  -4   7   8          0.00         15.71        12.58 o                         
  -3   7   8          0.17          1.05        11.16 o                         
  -2   7   8          0.05        -14.47        14.47 o                         
  -1   7   8          0.12          1.29        13.65 o                         
   0   7   8          6.40          3.28         8.65 o                         
   1   7   8         66.28         50.87        12.26 o                         
   2   7   8         35.50         29.67        13.36 o                         
   3   7   8         12.40          4.33        13.91 o                         
   4   7   8          0.62         -7.74        14.01 o                         
   6   7   8         12.98         32.81        15.57 o                         
   7   7   8          0.55          6.17        15.48 o                         
  -3   8   8          0.28        -21.43        21.43 o                         
  -2   8   8          0.12         18.30        14.86 o                         
  -1   8   8          1.58         37.87        25.80 o                         
   0   8   8         28.46         29.41        10.25 o                         
   1   8   8          0.01         -7.97        26.17 o                         
   2   8   8          2.49         -3.78        13.82 o                         
   3   8   8          1.35         -4.52        14.19 o                         
   4   8   8          0.07        -11.06        14.93 o                         
   5   8   8          2.15        -12.16        15.39 o                         
   6   8   8          4.60         27.74        16.31 o                         
   7   8   8          1.25         25.43        16.31 o                         
  -2   9   8          0.72        -19.81        19.81 o                         
  -1   9   8          1.03          4.17        10.16 o                         
   0   9   8          0.93         26.57        26.26 o                         
   1   9   8          0.20          7.84        10.27 o                         
   2   9   8          4.08         14.47        15.20 o                         
   3   9   8          1.24        -13.82        13.82 o                         
   4   9   8          0.97        -13.73        15.11 o                         
   5   9   8          2.55         42.67        17.23 o                         
   6   9   8          1.18        120.35        23.31 o                         
  -1  10   8          9.01         37.60        13.91 o                         
   0  10   8          5.75          5.16        10.74 o                         
   1  10   8          2.10         12.15        11.38 o                         
   2  10   8          0.06         -7.28        13.27 o                         
   3  10   8          2.64         24.33        17.05 o                         
   4  10   8          0.51         18.43        15.94 o                         
  -1  -9   9          0.38         -6.45         9.12 o                         
   0  -9   9          3.94         -0.55         9.77 o                         
   1  -9   9         12.04         13.45         9.86 o                         
   2  -9   9          0.07         14.74         8.39 o                         
   3  -9   9          1.02         14.01         9.22 o                         
   4  -9   9          0.34          1.94        10.41 o                         
  -3  -8   9          0.35        -15.94        15.94 o                         
  -2  -8   9          0.81         -7.92         7.92 o                         
  -1  -8   9         11.62          4.33         8.75 o                         
   0  -8   9          2.86          0.74         9.77 o                         
   1  -8   9          0.25         11.24         9.49 o                         
   2  -8   9          0.19          9.40         9.68 o                         
   3  -8   9          1.78          7.46        10.41 o                         
   4  -8   9          1.09         23.31         8.85 o                         
   5  -8   9          0.35         -3.69        10.69 o                         
  -4  -7   9          2.42        -16.50        16.50 o                         
  -3  -7   9          1.65         35.66        16.96 o                         
  -2  -7   9          5.62         21.25        12.90 o                         
  -1  -7   9          0.00         -0.46        10.41 o                         
   0  -7   9         69.23         91.41        12.99 o                         
   1  -7   9          0.53          3.32         9.86 o                         
   2  -7   9          1.02         -1.38        11.43 o                         
   3  -7   9          0.40          6.17        10.78 o                         
   4  -7   9          0.81          4.61        10.14 o                         
   5  -7   9          2.31         10.23         9.95 o                         
   6  -7   9          0.46          9.80         7.57 o                         
  -4  -6   9          3.80         19.17        14.84 o                         
  -3  -6   9          2.68         25.71        15.02 o                         
  -2  -6   9          0.65          5.18         7.37 o                         
  -1  -6   9          1.37          6.05        14.84 o                         
   0  -6   9         12.19         16.03         8.75 o                         
   1  -6   9          5.86          2.58         8.66 o                         
   2  -6   9          1.29         -9.03         9.03 o                         
   3  -6   9         21.32         21.01         8.94 o                         
   5  -6   9          1.93          7.10        10.78 o                         
   6  -6   9          0.34         -3.79         6.87 o                         
   7  -6   9          0.59         22.02        11.33 o                         
  -5  -5   9          0.02        -13.27        16.31 o                         
  -4  -5   9          0.11        -12.99        15.85 o                         
  -3  -5   9          0.42         -1.57        15.94 o                         
  -2  -5   9          1.57          1.78         6.63 o                         
  -1  -5   9         21.58          8.18         6.36 o                         
   0  -5   9          6.86        -15.92        18.11 o                         
   1  -5   9          6.13          9.95         7.74 o                         
   2  -5   9          1.22          3.96         8.75 o                         
   3  -5   9          5.21         14.47         9.31 o                         
   4  -5   9          0.20         -4.15         9.95 o                         
   5  -5   9          0.53          4.22         5.96 o                         
   6  -5   9          3.79          1.32         7.22 o                         
   7  -5   9          1.41         -1.01        10.60 o                         
  -5  -4   9          0.18         -6.45        16.86 o                         
  -4  -4   9          0.59         39.99        15.94 o                         
  -3  -4   9          6.94         15.20        14.84 o                         
  -2  -4   9          0.70         -5.72         5.72 o                         
  -1  -4   9         31.81         24.46         6.82 o                         
   0  -4   9          2.35          6.36         6.08 o                         
   1  -4   9          5.19         -0.90         6.89 o                         
   2  -4   9          0.79         -3.23         8.57 o                         
   3  -4   9        110.27        109.57        10.87 o                         
   4  -4   9         37.68         36.93        16.13 o                         
   5  -4   9         17.08         14.77         5.04 o                         
   6  -4   9          3.55          4.03         5.23 o                         
   7  -4   9          3.61          1.54         5.35 o                         
   8  -4   9          0.49          6.01         7.74 o                         
  -5  -3   9          1.13          3.23        18.06 o                         
  -4  -3   9          1.22         26.82        16.68 o                         
  -3  -3   9          2.29         -5.99        16.22 o                         
  -2  -3   9          9.12         11.71         7.12 o                         
  -1  -3   9          3.43         -2.63         9.08 o                         
   0  -3   9         10.05         18.08        15.02 o                         
   1  -3   9         19.95         19.01         7.38 o                         
   2  -3   9          5.95         10.78         5.25 o                         
   3  -3   9         76.40         70.98         6.64 o                         
   4  -3   9         20.34         12.34         9.86 o                         
   5  -3   9          5.37         11.37         5.46 o                         
   6  -3   9         12.15         16.55         6.66 o                         
   7  -3   9         12.52         23.02         7.16 o                         
   8  -3   9          0.64          7.92        11.33 o                         
  -5  -2   9          1.63         17.69        18.06 o                         
  -4  -2   9          3.04        -11.89        16.96 o                         
  -3  -2   9         50.75         59.36        23.59 o                         
  -2  -2   9         22.06         19.38         6.66 o                         
  -1  -2   9          3.75         -5.36         6.61 o                         
   0  -2   9         90.64         92.37         8.49 o                         
   1  -2   9          0.89          9.72         7.27 o                         
   2  -2   9         41.01         35.26         7.41 o                         
   3  -2   9          6.27          2.60         6.05 o                         
   4  -2   9          2.36          9.91         9.54 o                         
   5  -2   9          3.67          8.92         4.96 o                         
   6  -2   9          9.51         10.87         5.42 o                         
   7  -2   9         39.90         46.17        12.62 o                         
   8  -2   9          0.31          0.92        11.33 o                         
  -5  -1   9          0.06        107.08        18.80 o                         
  -4  -1   9          5.81         32.34        18.71 o                         
  -3  -1   9          0.84          9.93         7.09 o                         
  -2  -1   9          2.17          5.13         6.40 o                         
  -1  -1   9         14.07         76.80        58.38 o                         
   0  -1   9          7.05          8.52         7.20 o                         
   1  -1   9         10.13          8.42         7.07 o                         
   2  -1   9         36.08         26.98         7.60 o                         
   3  -1   9          8.30          7.83         8.75 o                         
   4  -1   9          1.55          0.27         6.36 o                         
   5  -1   9         12.14         25.72        10.83 o                         
   6  -1   9          0.16          2.30         6.88 o                         
   7  -1   9         15.52         14.47        10.69 o                         
   8  -1   9          0.97          8.29        11.15 o                         
  -5   0   9          0.36         69.57        18.89 o                         
  -4   0   9         57.69         66.90        20.73 o                         
  -3   0   9          5.53          1.73         6.99 o                         
  -2   0   9         20.44         20.86         7.50 o                         
  -1   0   9         42.53         38.25         8.72 o                         
   0   0   9          0.36          2.14         7.73 o                         
   1   0   9          2.65          2.12         7.59 o                         
   2   0   9         74.86         90.03        10.87 o                         
   3   0   9          0.01         -9.12         9.12 o                         
   4   0   9         19.02         14.03         5.67 o                         
   5   0   9          0.02          2.83         6.84 o                         
   6   0   9         13.13         29.72        27.14 o                         
   7   0   9          4.22         13.36        11.15 o                         
   8   0   9          0.43         -7.37        11.98 o                         
  -5   1   9          1.54         16.86        17.79 o                         
  -4   1   9         14.27         30.87        17.60 o                         
  -3   1   9         78.15         75.16         8.83 o                         
  -2   1   9         18.48          8.73         6.93 o                         
  -1   1   9          0.11          6.88         8.71 o                         
   0   1   9         40.23         45.66        13.50 o                         
   1   1   9          5.93          3.13        10.32 o                         
   2   1   9          5.17         -2.67         9.40 o                         
   3   1   9          5.50          3.54         6.53 o                         
   4   1   9         94.29         87.73         7.54 o                         
   5   1   9          3.22          2.14         5.19 o                         
   6   1   9          6.26          6.23         7.10 o                         
   7   1   9         28.14         36.31        12.07 o                         
   8   1   9          2.04         19.54        12.81 o                         
  -5   2   9          2.37        -16.50        20.18 o                         
  -4   2   9          0.28         -0.37        16.96 o                         
  -3   2   9         68.36         75.06         8.75 o                         
  -2   2   9          1.75          2.13         7.78 o                         
  -1   2   9         26.02         43.45         8.72 o                         
   0   2   9         27.76         16.13        10.04 o                         
   1   2   9          5.30          3.78        10.32 o                         
   2   2   9          0.14          8.32         7.33 o                         
   3   2   9          7.33          4.36         6.21 o                         
   4   2   9         16.41          8.88         7.29 o                         
   5   2   9         47.78         44.65         7.81 o                         
   6   2   9          6.79         19.15         7.63 o                         
   8   2   9          8.80          1.75        12.26 o                         
  -5   3   9         13.20         36.49        19.44 o                         
  -4   3   9         38.34         62.57        20.64 o                         
  -3   3   9          0.01          1.98         9.91 o                         
  -2   3   9          0.14         -0.03         7.58 o                         
  -1   3   9         18.56          2.52        26.49 o                         
   0   3   9          0.45         13.91        11.15 o                         
   1   3   9         11.50         18.43        20.27 o                         
   2   3   9          9.86          8.11        14.15 o                         
   3   3   9         85.70         87.72         7.83 o                         
   4   3   9        140.74        147.29        18.25 o                         
   5   3   9          4.28        -21.37        23.91 o                         
   6   3   9         46.75         50.48         6.71 o                         
   7   3   9          3.07         14.74        11.24 o                         
   8   3   9          0.35          5.53        13.27 o                         
  -5   4   9          4.93         30.87        20.83 o                         
  -4   4   9          0.89         10.23        18.89 o                         
  -3   4   9         11.73         15.91        11.85 o                         
  -2   4   9          2.06         -0.73         9.94 o                         
  -1   4   9         30.87         61.65        13.55 o                         
   0   4   9          1.49          7.44        10.15 o                         
   1   4   9          0.00          1.23        10.22 o                         
   2   4   9          0.83          1.56        10.20 o                         
   3   4   9          3.64          9.19         9.16 o                         
   4   4   9        131.75        132.97        14.19 o                         
   5   4   9          0.43         -4.43         7.99 o                         
   6   4   9          0.83         12.72        11.43 o                         
   7   4   9          1.18         12.57        21.84 o                         
   8   4   9          0.00         12.35        12.16 o                         
  -4   5   9          0.00         -5.93        12.06 o                         
  -3   5   9          3.07         -0.29        11.51 o                         
  -2   5   9          7.61          6.03        11.82 o                         
  -1   5   9         21.21         12.97        12.47 o                         
   0   5   9         21.84         16.55        13.13 o                         
   1   5   9         14.52          6.30         8.19 o                         
   2   5   9          0.46         -5.44         9.97 o                         
   3   5   9         39.82         44.61        14.51 o                         
   4   5   9         17.20         32.53        13.27 o                         
   6   5   9          5.17        -13.73        13.73 o                         
   7   5   9          1.87        -15.67        15.67 o                         
   8   5   9          0.30         18.80        12.72 o                         
  -4   6   9          0.27        -13.73        15.18 o                         
  -3   6   9          0.05          1.21        12.00 o                         
  -2   6   9          2.47         -4.85        15.60 o                         
  -1   6   9          0.10          7.03        12.60 o                         
   0   6   9         12.04          2.47        12.34 o                         
   1   6   9          0.22         -7.44         8.75 o                         
   2   6   9          1.22         -0.74        11.89 o                         
   3   6   9         21.33         27.83        13.73 o                         
   4   6   9          7.99         -5.44        13.36 o                         
   5   6   9          5.24          3.23        12.62 o                         
   6   6   9          1.17         -6.08        13.64 o                         
   7   6   9         13.89         -2.30        14.56 o                         
  -3   7   9          2.45         47.03        20.32 o                         
  -2   7   9          0.06         15.63        15.79 o                         
  -1   7   9         10.04         -0.34        15.71 o                         
   0   7   9          7.74          5.20         8.61 o                         
   1   7   9          4.06          3.57         9.40 o                         
   2   7   9          5.21          2.30        12.72 o                         
   3   7   9          1.28          8.39        13.91 o                         
   4   7   9          0.09         10.32        12.81 o                         
   5   7   9          0.34         -5.16        15.11 o                         
   6   7   9          5.23         64.97        15.67 o                         
   7   7   9         12.32         -6.54        16.03 o                         
  -2   8   9          4.83         10.03        21.15 o                         
  -1   8   9          0.31        -15.99        15.99 o                         
   0   8   9          0.14          1.78        14.38 o                         
   1   8   9          1.43          0.81        24.37 o                         
   2   8   9          0.05          9.31        13.18 o                         
   3   8   9          1.02         -3.78        14.47 o                         
   4   8   9          0.23        -11.98        13.27 o                         
   5   8   9          0.89          0.83        15.20 o                         
   6   8   9          4.72          1.66        15.48 o                         
  -1   9   9          1.33        -20.18        20.18 o                         
   0   9   9         11.93         18.99        10.93 o                         
   1   9   9          1.24          0.56        10.23 o                         
   2   9   9          2.46         32.99        18.52 o                         
   3   9   9          1.47          5.44        16.22 o                         
   4   9   9          6.02        -12.35        16.13 o                         
   5   9   9          0.52        -12.44        17.14 o                         
   1  10   9          1.27          0.74        30.55 o                         
   2  10   9          0.19          2.41        24.24 o                         
   3  10   9          0.06         -6.73        16.68 o                         
  -1  -8  10          2.98         -8.94         8.94 o                         
   0  -8  10          1.26          1.01         9.31 o                         
   1  -8  10          0.20         -5.90        11.24 o                         
   2  -8  10          0.04          2.86         9.77 o                         
   3  -8  10          8.02         12.44         9.86 o                         
   4  -8  10          0.28         -0.18         9.31 o                         
  -2  -7  10          0.36         -1.53        12.67 o                         
  -1  -7  10          0.05        -10.14        10.14 o                         
   0  -7  10          0.01          1.66         9.31 o                         
   1  -7  10          3.42         10.23        10.04 o                         
   2  -7  10          0.34          8.02        10.14 o                         
   3  -7  10          0.76         11.89        11.15 o                         
   4  -7  10          1.58          5.44        12.72 o                         
   5  -7  10          1.70          3.87        10.32 o                         
  -3  -6  10          0.01          2.21        15.76 o                         
  -2  -6  10          1.21          8.00        10.27 o                         
  -1  -6  10          1.07         -0.55         6.46 o                         
   0  -6  10          5.46          7.83         9.12 o                         
   1  -6  10          0.20          2.58         9.95 o                         
   2  -6  10          0.02         15.76         9.40 o                         
   3  -6  10          0.03          0.09         8.85 o                         
   4  -6  10         23.18         17.69         9.77 o                         
   5  -6  10          0.18          1.38        11.06 o                         
   6  -6  10          4.35         -6.41         8.68 o                         
  -4  -5  10          5.35          4.79        17.05 o                         
  -3  -5  10          0.77        -15.11        15.11 o                         
  -2  -5  10          1.03          9.76        13.04 o                         
  -1  -5  10          0.71         18.80        20.55 o                         
   0  -5  10          4.16         14.59         8.80 o                         
   1  -5  10          5.38          5.16         8.57 o                         
   2  -5  10          3.33         -2.40         9.58 o                         
   3  -5  10          3.65          3.78         9.40 o                         
   4  -5  10         31.98         20.73         9.49 o                         
   5  -5  10          2.52         19.81         9.95 o                         
   6  -5  10          2.04          2.52         7.09 o                         
   7  -5  10          3.77         -5.34        11.61 o                         
  -4  -4  10          1.76         17.97        15.85 o                         
  -3  -4  10          0.29         -9.95        16.40 o                         
  -2  -4  10          2.94         13.66        20.32 o                         
  -1  -4  10          9.64         10.41         7.10 o                         
   0  -4  10          2.25          7.69         6.40 o                         
   1  -4  10          3.53          5.44         8.39 o                         
   2  -4  10          0.01          5.62         8.75 o                         
   3  -4  10         19.83          4.98         9.31 o                         
   4  -4  10         16.88         14.65         9.22 o                         
   5  -4  10          0.76         -5.38         5.38 o                         
   6  -4  10          0.06         -2.41         6.37 o                         
   7  -4  10          1.87         -0.18         8.29 o                         
  -4  -3  10          0.04        -11.52        17.79 o                         
  -3  -3  10          4.02         -1.66        15.94 o                         
  -2  -3  10          6.06         13.42         7.26 o                         
  -1  -3  10          0.23          7.21         7.08 o                         
   0  -3  10          7.88          3.47         9.40 o                         
   1  -3  10         27.14         32.86        17.42 o                         
   2  -3  10          0.22         -2.30         8.85 o                         
   3  -3  10         70.24         72.15        10.60 o                         
   4  -3  10         47.45         43.53         7.37 o                         
   5  -3  10          7.12          8.49         6.14 o                         
   6  -3  10          1.10          1.60         7.16 o                         
   7  -3  10          5.72          3.50        11.80 o                         
  -5  -2  10          4.51         39.62        17.60 o                         
  -4  -2  10          0.93        -10.69        16.22 o                         
  -3  -2  10         10.55         36.03        19.63 o                         
  -2  -2  10         22.90         20.23        12.03 o                         
  -1  -2  10          2.03         -2.20         7.24 o                         
   0  -2  10         17.46         13.53        15.67 o                         
   1  -2  10          0.31          9.53         7.80 o                         
   2  -2  10          1.89         11.94         9.40 o                         
   3  -2  10         96.02         85.12         7.23 o                         
   4  -2  10         13.19         14.49         6.40 o                         
   5  -2  10          0.67          0.93         6.91 o                         
   6  -2  10          0.76         -6.24         6.79 o                         
   7  -2  10          0.33          3.96        11.43 o                         
   8  -2  10          0.82          8.48        12.81 o                         
  -5  -1  10          0.15         -6.36        17.79 o                         
  -4  -1  10         12.08         13.55        18.06 o                         
  -3  -1  10         55.59         69.85        20.73 o                         
  -2  -1  10          8.18         10.37        11.33 o                         
  -1  -1  10          4.96         -1.02         7.20 o                         
   0  -1  10         14.36         13.72         8.13 o                         
   1  -1  10          0.63         -4.98         7.24 o                         
   2  -1  10          3.10          0.22         7.59 o                         
   3  -1  10        136.64        163.75        12.07 o                         
   4  -1  10          0.00          2.34         6.45 o                         
   5  -1  10          0.00         -2.49         6.61 o                         
   6  -1  10         13.83         26.92         6.73 o                         
   7  -1  10          7.13          4.15        10.41 o                         
   8  -1  10          4.25         -8.57        12.90 o                         
  -5   0  10          0.00         -0.65        18.34 o                         
  -4   0  10          0.11        -17.88        17.88 o                         
  -3   0  10         11.25          5.99        18.71 o                         
  -2   0  10         20.64         14.85         8.52 o                         
  -1   0  10          0.07         -8.32         8.32 o                         
   0   0  10          0.05         -1.06         8.05 o                         
   1   0  10          5.05         -1.23         7.82 o                         
   2   0  10         43.21         43.22        10.87 o                         
   3   0  10        105.96        105.42        12.16 o                         
   4   0  10         11.55         11.80         9.95 o                         
   5   0  10         57.17         43.94         9.68 o                         
   6   0  10          0.06          9.56        14.61 o                         
   7   0  10          9.74          3.96        11.52 o                         
   8   0  10          0.04          3.96        12.44 o                         
  -5   1  10          3.82         83.67        18.71 o                         
  -4   1  10         47.15         41.47        20.92 o                         
  -3   1  10         51.33         51.97        17.23 o                         
  -2   1  10          5.08          9.57         8.06 o                         
  -1   1  10         13.24         23.21        16.26 o                         
   0   1  10          3.57          7.64        11.01 o                         
   1   1  10          0.01          1.57         9.86 o                         
   2   1  10         41.86         49.67        11.43 o                         
   3   1  10          9.22         10.87        10.51 o                         
   4   1  10         93.57         93.75         8.58 o                         
   5   1  10          0.09          3.97         7.46 o                         
   6   1  10         32.18         34.26         7.99 o                         
   7   1  10          1.57         11.33        12.35 o                         
   8   1  10          3.36          3.04        13.36 o                         
  -4   2  10          1.08         26.54        17.79 o                         
  -3   2  10         30.60         22.21        18.71 o                         
  -2   2  10          1.48         19.81         8.57 o                         
  -1   2  10          0.99         -2.45         8.36 o                         
   0   2  10          5.10          7.74        10.04 o                         
   1   2  10          0.04          4.52        12.07 o                         
   2   2  10         72.72         80.45        13.27 o                         
   3   2  10         41.03         39.40         8.29 o                         
   4   2  10         80.84         74.48         8.53 o                         
   5   2  10          0.58         -2.67         6.96 o                         
   6   2  10         13.24         17.79         8.31 o                         
   7   2  10          2.48          1.01        11.43 o                         
   8   2  10          2.49         11.43        12.99 o                         
  -4   3  10          2.91         19.26        19.44 o                         
  -3   3  10          2.64        -14.65        16.68 o                         
  -2   3  10          1.19         12.63         9.21 o                         
  -1   3  10          2.28          3.86        10.27 o                         
   0   3  10          0.53          8.20        10.14 o                         
   1   3  10         13.71         38.51        20.96 o                         
   2   3  10          1.00          3.61         7.92 o                         
   3   3  10         38.33         30.53         6.83 o                         
   4   3  10          2.29         -1.01         9.68 o                         
   5   3  10          1.34          2.04         7.65 o                         
   6   3  10          4.69         15.97         8.17 o                         
   7   3  10          0.84        -11.43        11.43 o                         
   8   3  10          1.82         13.18        13.18 o                         
  -4   4  10          0.89          7.46        20.55 o                         
  -3   4  10          1.90         11.52        17.60 o                         
  -2   4  10          0.06          4.51         8.62 o                         
   0   4  10          6.25         38.70        25.07 o                         
   1   4  10         41.42         29.60        11.44 o                         
   2   4  10          2.30          4.62        14.88 o                         
   3   4  10         14.34          8.54         9.73 o                         
   4   4  10         35.47         33.12        18.06 o                         
   5   4  10          0.36          6.06         7.79 o                         
   6   4  10          1.32         -3.73         8.54 o                         
   7   4  10          0.83        -11.80        11.80 o                         
  -3   5  10          0.20          0.22        16.29 o                         
  -2   5  10          0.83         24.10        25.53 o                         
  -1   5  10          1.49         -3.39        15.80 o                         
   0   5  10          1.40         -0.63        11.20 o                         
   1   5  10         22.95         19.20        11.51 o                         
   2   5  10          0.27         12.72        10.68 o                         
   3   5  10          1.37         -9.91         9.91 o                         
   4   5  10          0.31         -2.95        12.62 o                         
   5   5  10          0.13         23.31        14.84 o                         
   6   5  10          0.33          5.82         8.98 o                         
   7   5  10          0.51        -11.80        11.80 o                         
  -3   6  10          2.36         19.30        18.88 o                         
  -2   6  10          0.27         -2.05        18.77 o                         
  -1   6  10          0.59         -5.53        18.34 o                         
   0   6  10         18.48         24.62        13.78 o                         
   1   6  10          0.05          9.13        11.58 o                         
   2   6  10          2.03         -6.39        12.58 o                         
   3   6  10         11.52         -3.41        13.82 o                         
   4   6  10          0.04         -7.46        14.28 o                         
   5   6  10          2.28          3.04        12.62 o                         
   6   6  10          0.35        -14.28        14.28 o                         
   7   6  10          0.13         70.22        16.03 o                         
  -2   7  10          2.19         -1.54        17.04 o                         
  -1   7  10          2.74          8.06        54.18 o                         
   0   7  10         12.80          4.43        21.43 o                         
   1   7  10          0.11          0.88         8.78 o                         
   2   7  10         16.47         16.77        14.19 o                         
   3   7  10         14.35          8.20        13.36 o                         
   4   7  10          0.57        -13.27        13.27 o                         
   5   7  10          2.56         19.08        14.28 o                         
   6   7  10          2.39          3.87        16.31 o                         
  -1   8  10          0.00         66.11        31.79 o                         
   0   8  10          0.01         11.32        14.46 o                         
   1   8  10          0.26         -2.09        29.26 o                         
   2   8  10          1.49        -13.36        13.36 o                         
   3   8  10          2.41          2.40        15.85 o                         
   4   8  10          0.44         10.60        15.39 o                         
   5   8  10          0.51         -8.11        16.40 o                         
   1   9  10          0.86         34.14        29.17 o                         
   2   9  10          6.86         52.65        59.99 o                         
   3   9  10          0.01         30.04        16.22 o                         
  -1  -7  11          0.51        -10.60        10.60 o                         
   0  -7  11          0.38         10.23        10.41 o                         
   1  -7  11          0.00         11.52         9.12 o                         
   2  -7  11          0.82         -5.07        10.23 o                         
   3  -7  11          2.55          8.75        11.06 o                         
   4  -7  11          0.48        -11.70        11.70 o                         
  -2  -6  11          0.28          5.67        17.46 o                         
  -1  -6  11          0.07          8.85         9.77 o                         
   0  -6  11          4.21          3.50         9.40 o                         
   1  -6  11          7.36          7.28        10.04 o                         
   2  -6  11          1.36         15.30         9.68 o                         
   3  -6  11          2.67          2.58         8.85 o                         
   4  -6  11          3.56          0.92         9.49 o                         
   5  -6  11          0.00        -10.41        10.41 o                         
  -2  -5  11          3.54        142.17        80.08 o                         
  -1  -5  11          2.07         14.68        18.15 o                         
   0  -5  11          0.98         -8.66         8.66 o                         
   1  -5  11          0.28         -8.94         8.94 o                         
   2  -5  11          0.91         -8.02         9.03 o                         
   3  -5  11          1.46         11.43         7.56 o                         
   4  -5  11          0.68          2.40         9.22 o                         
   5  -5  11          0.19          1.75         8.39 o                         
   6  -5  11          0.06          5.25         9.58 o                         
  -3  -4  11          0.76         11.33        17.60 o                         
  -2  -4  11          1.84         27.51        24.79 o                         
  -1  -4  11          2.91          0.33        32.21 o                         
   0  -4  11         37.07         23.92         6.79 o                         
   1  -4  11          6.84         10.87         8.48 o                         
   2  -4  11          0.64          5.44         9.31 o                         
   3  -4  11          3.84          2.76        10.14 o                         
   4  -4  11          3.94          0.00         9.12 o                         
   5  -4  11          0.78         -8.29         8.85 o                         
   6  -4  11          0.08          0.47         6.86 o                         
  -3  -3  11          1.57         35.11        18.34 o                         
  -2  -3  11          2.25         12.09         7.99 o                         
  -1  -3  11          0.81         -2.81         6.91 o                         
   0  -3  11          3.52          0.52         7.15 o                         
   1  -3  11          0.31          1.26         7.68 o                         
   2  -3  11          7.76          0.83         9.03 o                         
   3  -3  11          9.45         27.92        10.04 o                         
   4  -3  11          2.48          2.03         9.95 o                         
   5  -3  11          2.43          0.69         6.48 o                         
   6  -3  11          0.20         -3.38         7.28 o                         
   7  -3  11          1.14         17.23        13.36 o                         
  -4  -2  11          0.02          9.68        18.34 o                         
  -3  -2  11         10.03         27.09        16.77 o                         
  -2  -2  11         13.59         26.90         8.31 o                         
  -1  -2  11         30.21         22.41         8.15 o                         
   0  -2  11          4.72          6.46         8.27 o                         
   1  -2  11          2.17         -1.44         8.25 o                         
   2  -2  11          9.14         13.39         8.17 o                         
   3  -2  11         55.28         60.27        11.15 o                         
   4  -2  11          5.43          2.06         7.20 o                         
   5  -2  11          6.49         21.19         7.49 o                         
   6  -2  11          0.17          3.53         6.64 o                         
   7  -2  11          1.55         -5.25        12.16 o                         
  -4  -1  11          0.19         90.77        18.52 o                         
  -3  -1  11         45.49         66.99        19.54 o                         
  -2  -1  11          1.80          4.16         7.57 o                         
  -1  -1  11          0.47          5.11         8.19 o                         
   0  -1  11          0.00          6.44         8.17 o                         
   1  -1  11          0.02          0.73         8.56 o                         
   2  -1  11          3.98          5.72         8.79 o                         
   3  -1  11         14.22          2.86        10.23 o                         
   4  -1  11         63.85         63.27         8.11 o                         
   5  -1  11         12.48          8.34         7.20 o                         
   6  -1  11          4.14          0.03         7.15 o                         
   7  -1  11          6.99          5.34        11.89 o                         
  -4   0  11          5.23         32.34        19.63 o                         
  -3   0  11          2.34         23.87        18.89 o                         
  -2   0  11          3.23         -6.90        11.66 o                         
  -1   0  11          0.95          2.01        13.18 o                         
   0   0  11          3.55          1.01         8.65 o                         
   1   0  11          0.16          6.79         9.26 o                         
   2   0  11         32.09         27.12         8.98 o                         
   3   0  11         39.88         44.60        11.24 o                         
   4   0  11          0.31         -3.69         9.49 o                         
   5   0  11          1.58         -0.01         7.10 o                         
   6   0  11          5.16          4.52         7.11 o                         
   7   0  11         15.86         26.91        11.61 o                         
  -4   1  11         12.56         25.80        21.01 o                         
  -3   1  11          2.41         24.05        20.00 o                         
  -2   1  11          1.18         -3.65         8.35 o                         
  -1   1  11          1.48          7.07         8.82 o                         
   0   1  11          0.19         -8.49         8.49 o                         
   1   1  11          0.15          5.95         9.30 o                         
   2   1  11         42.21         41.01        11.89 o                         
   3   1  11          8.77          3.87        11.06 o                         
   4   1  11         92.12         84.78        12.44 o                         
   5   1  11          0.28         18.01        23.31 o                         
   6   1  11          0.98          3.18         7.31 o                         
   7   1  11          2.51         10.14        12.53 o                         
  -3   2  11          5.06          4.15        20.37 o                         
  -2   2  11          0.61          2.25        11.06 o                         
  -1   2  11          0.33         -1.55         9.09 o                         
   0   2  11          0.01         -9.14         9.14 o                         
   1   2  11         13.30          9.58        12.35 o                         
   2   2  11         10.26         18.06        12.62 o                         
   3   2  11          8.23         12.81        11.89 o                         
   4   2  11         35.79         36.41        12.39 o                         
   5   2  11          1.27         -4.94         7.60 o                         
   6   2  11          0.00          9.06         8.94 o                         
   7   2  11          4.32         12.81        12.53 o                         
  -3   3  11          0.87         -2.67        20.55 o                         
  -2   3  11          0.00        -10.67        11.29 o                         
  -1   3  11          4.57          5.92         9.91 o                         
   0   3  11         13.57          7.74         9.95 o                         
   1   3  11          1.51         16.99        27.51 o                         
   2   3  11          6.05         11.15        10.55 o                         
   3   3  11         42.62         44.94         8.76 o                         
   4   3  11          0.30         -8.85         8.85 o                         
   5   3  11          1.24         14.86        17.19 o                         
   6   3  11         12.37          1.01        11.80 o                         
   7   3  11          2.67         -8.39        13.18 o                         
  -3   4  11          0.04         24.88        19.35 o                         
  -2   4  11          0.01          4.88         9.63 o                         
  -1   4  11          0.01         19.23        14.00 o                         
   0   4  11          6.16          5.40         9.53 o                         
   1   4  11          0.02         24.87        22.90 o                         
   2   4  11          1.11         25.53        10.73 o                         
   3   4  11         10.32         10.83         9.86 o                         
   4   4  11          0.70         -5.10        10.23 o                         
   5   4  11          5.71         -2.40        13.96 o                         
   6   4  11          2.34         17.19         9.31 o                         
  -2   5  11          0.85         14.76        11.30 o                         
  -1   5  11         11.89         43.59        26.91 o                         
   0   5  11          2.91          9.12        24.70 o                         
   1   5  11          3.87         14.65        24.51 o                         
   2   5  11          0.50         -9.38        11.42 o                         
   3   5  11          0.93          0.93        11.47 o                         
   4   5  11          0.61        -15.13        25.76 o                         
   5   5  11          0.01          1.17        13.59 o                         
   6   5  11          3.86         54.38        10.97 o                         
  -2   6  11          0.77         23.41        17.21 o                         
  -1   6  11          1.58          0.65        26.45 o                         
   0   6  11          2.34        -26.91        26.91 o                         
   1   6  11          0.61          2.46        13.55 o                         
   2   6  11          0.00         31.15        12.35 o                         
   3   6  11          1.13        -11.80        12.72 o                         
   4   6  11          1.99         -1.47        13.36 o                         
   5   6  11          0.33        -14.01        14.01 o                         
   6   6  11          3.50         26.00         9.54 o                         
  -1   7  11          2.15         21.69        19.95 o                         
   0   7  11          1.65         -2.12        19.44 o                         
   1   7  11          1.11        -23.86        25.76 o                         
   2   7  11          0.02         26.00        17.55 o                         
   3   7  11          0.01        -10.97        13.73 o                         
   4   7  11          2.05         25.07        14.28 o                         
   5   7  11          1.20          7.65        15.30 o                         
   1   8  11          0.80         17.96        11.41 o                         
   2   8  11          2.39         44.68        37.04 o                         
   3   8  11          0.50        -14.65        14.65 o                         
   1  -6  12          3.53          7.10         9.68 o                         
   2  -6  12          0.01          7.10         9.49 o                         
   3  -6  12          5.17          2.58        10.04 o                         
  -1  -5  12          1.44         -4.24        25.48 o                         
   0  -5  12          2.96         -8.66         8.66 o                         
   1  -5  12          1.03          1.38         9.22 o                         
   2  -5  12          0.33         10.78         8.66 o                         
   3  -5  12          0.03         -9.86         9.86 o                         
   4  -5  12          0.00         -3.87         9.49 o                         
  -1  -4  12          2.61         21.28        24.70 o                         
   0  -4  12          2.97         -4.56        22.67 o                         
   1  -4  12          0.24          0.28         9.68 o                         
   2  -4  12          0.57          0.37         9.68 o                         
   3  -4  12          2.97          9.49        10.04 o                         
   4  -4  12          0.00          3.87         8.20 o                         
   5  -4  12          0.86         -9.03         9.03 o                         
  -2  -3  12          2.00         16.55        10.09 o                         
  -1  -3  12          2.02         -1.20         7.58 o                         
   0  -3  12          0.92         -1.27         7.38 o                         
   1  -3  12          3.21          5.44         9.86 o                         
   2  -3  12          0.04        -10.23        10.23 o                         
   3  -3  12          0.06         -2.03         7.65 o                         
   4  -3  12          4.21         11.06        10.14 o                         
   5  -3  12         12.43         14.01         9.95 o                         
   6  -3  12          6.76          0.85         8.11 o                         
  -2  -2  12          0.29         -1.61         8.17 o                         
  -1  -2  12          0.46         -8.06         8.06 o                         
   0  -2  12          0.02          1.06         7.70 o                         
   1  -2  12          0.03          1.01         7.85 o                         
   2  -2  12          0.10          6.08         9.31 o                         
   3  -2  12          0.25         -5.44         8.75 o                         
   4  -2  12         36.60         25.80        10.41 o                         
   5  -2  12          0.64          3.43         7.07 o                         
   6  -2  12          0.08         -5.05         8.04 o                         
  -2  -1  12          0.07        -13.73        13.73 o                         
  -1  -1  12          2.04         -6.25         7.95 o                         
   0  -1  12          3.27         -8.08         8.08 o                         
   1  -1  12          1.27          3.38         8.11 o                         
   2  -1  12          1.65         -0.47         8.12 o                         
   3  -1  12          6.01          3.23        10.78 o                         
   4  -1  12         13.09         18.03         9.22 o                         
   5  -1  12          0.80         -1.40         7.53 o                         
   6  -1  12          0.27          2.08        13.50 o                         
  -2   0  12          4.89         21.23        10.27 o                         
  -1   0  12          0.35          0.77         8.23 o                         
   0   0  12          1.53         -4.45        12.99 o                         
   1   0  12          0.52         -2.87        14.24 o                         
   2   0  12          1.75         -8.06         8.06 o                         
   3   0  12        100.85        103.76        13.27 o                         
   4   0  12          8.92          2.76        10.32 o                         
   5   0  12          1.37          1.91         7.52 o                         
   6   0  12          1.08         15.68         8.33 o                         
  -2   1  12          0.70        -13.41        21.84 o                         
  -1   1  12          0.03          2.22        10.64 o                         
   0   1  12          1.03         11.39         9.36 o                         
   1   1  12          0.74          5.15         9.28 o                         
   2   1  12          0.08         -1.57        10.69 o                         
   3   1  12          1.40         11.89        11.33 o                         
   4   1  12          9.82          8.11        11.06 o                         
   5   1  12          0.01          8.87        17.00 o                         
   6   1  12          0.95         22.94         8.04 o                         
  -2   2  12          0.00        -10.09        10.09 o                         
  -1   2  12          0.21         10.12         9.78 o                         
   0   2  12          0.18         -8.84         8.84 o                         
   1   2  12          9.38         14.19        10.97 o                         
   2   2  12         18.33          2.95        11.43 o                         
   3   2  12         33.83         48.66        12.16 o                         
   4   2  12          4.67          0.55        11.70 o                         
   5   2  12          5.04         23.68        11.98 o                         
   6   2  12          5.25          4.43        13.45 o                         
  -2   3  12          1.47          4.87         9.87 o                         
  -1   3  12          0.24         -1.82        11.43 o                         
   0   3  12          2.72         17.32        20.83 o                         
   1   3  12          3.56         21.65        10.03 o                         
   2   3  12         10.55         33.89        10.72 o                         
   3   3  12         15.36         21.10        12.07 o                         
   4   3  12          0.57         53.68        38.89 o                         
   5   3  12          0.80         -0.62         8.28 o                         
   6   3  12          5.22          4.88        11.98 o                         
  -1   4  12          0.98         16.75        20.23 o                         
   0   4  12          6.08          9.06        12.03 o                         
   1   4  12          0.19          4.74        10.74 o                         
   2   4  12         26.73         50.76        26.95 o                         
   3   4  12          2.06          5.16        12.53 o                         
   4   4  12          1.58         -3.89         8.50 o                         
   5   4  12          0.07          0.64         8.65 o                         
   6   4  12          5.33          7.87        12.90 o                         
  -1   5  12          0.01          8.28        10.47 o                         
   0   5  12          2.72         43.13        12.58 o                         
   1   5  12          4.37         21.01        11.33 o                         
   2   5  12          0.48         -8.58        11.26 o                         
   3   5  12          0.01          3.26         9.28 o                         
   4   5  12          0.48          6.79         9.18 o                         
   5   5  12          4.38         13.02        11.06 o                         
   0   6  12          0.48        -29.40        29.40 o                         
   1   6  12          5.40        -28.57        28.57 o                         
   2   6  12          2.53          4.61        30.23 o                         
   3   6  12          0.02        -13.27        13.27 o                         
   4   6  12          1.17         -9.98         9.98 o                         
   1  -4  13          0.09         20.18         8.75 o                         
   2  -4  13          1.69         -9.22         9.22 o                         
   3  -4  13          0.03         -0.65         9.12 o                         
   0  -3  13          4.10         13.40         8.32 o                         
   1  -3  13          0.01         -3.96         9.03 o                         
   2  -3  13          3.17          3.13        10.51 o                         
   3  -3  13          2.81         -9.22         9.77 o                         
   4  -3  13          2.26          6.63         8.85 o                         
   0  -2  13          3.60         14.63        19.72 o                         
   1  -2  13          0.13         -1.40         9.02 o                         
   2  -2  13          0.02         -7.65        12.81 o                         
   3  -2  13          7.62         14.01        10.60 o                         
   4  -2  13          2.05         -7.46         9.68 o                         
  -1  -1  13          2.64         16.03         9.03 o                         
   0  -1  13          0.81        -12.18        12.53 o                         
   1  -1  13          1.35         25.89        17.74 o                         
   2  -1  13          1.50          1.04        10.55 o                         
   3  -1  13          1.20         -1.75        10.23 o                         
   4  -1  13         15.09         12.81        10.32 o                         
   5  -1  13          0.82         19.11        20.32 o                         
  -1   0  13          2.79         12.80         9.73 o                         
   0   0  13          0.21          9.13         9.31 o                         
   1   0  13          2.89         -1.54         8.54 o                         
   2   0  13          0.12         11.75         8.31 o                         
   3   0  13          2.24          6.54        10.78 o                         
   4   0  13          6.51          2.53        19.63 o                         
   5   0  13          1.51          7.58         8.08 o                         
  -1   1  13          1.69          0.60        22.35 o                         
   0   1  13          1.78         -8.46         9.34 o                         
   1   1  13          0.09         -8.42        14.42 o                         
   2   1  13          5.08          7.40         9.65 o                         
   3   1  13         31.47         28.20        11.98 o                         
   4   1  13          6.51         24.24        10.78 o                         
   5   1  13          1.77         24.02         8.06 o                         
   0   2  13          1.59          0.17        10.75 o                         
   1   2  13          3.35         10.38         9.51 o                         
   2   2  13         14.27         -0.09        12.99 o                         
   3   2  13          0.22          8.39        12.16 o                         
   4   2  13          0.59         12.26        10.41 o                         
   5   2  13          0.01          8.66        11.52 o                         
   0   3  13          0.22         -5.82        20.46 o                         
   1   3  13          3.53         32.11        39.26 o                         
   2   3  13         12.34         33.55        28.06 o                         
   3   3  13          0.30          2.40        13.36 o                         
   4   3  13          1.19          5.99        12.72 o                         
   1   4  13          5.95         24.11        11.36 o                         
   2   4  13          2.78         15.19        19.35 o                         
   3   4  13          0.39         11.61        11.61 o                         
   4   4  13          1.17          8.29        13.09 o                         
                                                                                
